# Supplementary material for: Real-time Transcriptional Profiling of Cellular and Viral Gene Expression during Lytic Cytomegalovirus Infection
Source: PLoS Pathog. 2012 Sep 6;8(9):e1002908. doi: 10.1371/journal.ppat.1002908 (PMC3435240; doi:10.1371/journal.ppat.1002908)
Supplement: Table S1 — A. List of MCMV-regulated cellular genes. This table contains all (n = 1,674) cellular genes significantly (p<0.05) regulated by >2-fold in at least one condition (total or newly transcribed RNA) during the first six hours of MCMV infection compared to uninfected NIH-3T3 cells. Log2 values of detected fold-changes are depicted. Positive values represent up-regulation, negative represent down-regulation. B. List of MCMV-regulated genes with greater change in total RNA than in newly transcribed RNA. This table contains all genes which showed at least 1.41-fold (20.5) greater regulation in total RNA than in newly transcribed RNA at any time point of infection (0–6 hpi). Log2 values of the fold-changes compared to uninfected cells are shown. Only three genes (Mela, Tk1 and Plk1, indicated in yellow) showed >2-fold stronger regulation in total RNA than in newly transcribe RNA, arguing against a significant contribution of changes in RNA decay rates contributing to the observed changes. C. Clusters of genes regulated with distinct kinetics. Genes significantly regulated during the first 6 hours of lytic MCMV infection were grouped into clusters showing distinct kinetics of regulation. Genes belonging to the five clusters we identified are shown. Log2 values of changes compared to mock are depicted. Positive values represent up-regulation, negative represent down-regulation. Below each cluster, the filters applied are shown highlighted in red. (XLSX) [file ppat.1002908.s008.xlsx]

## Sheet: Table S1a
Table S1a: List of MCMV-regulated cellular genes
This table contains all (n=1,674) cellular genes significantly (p<0.05) regulated by >2-fold in at least one condition (total or newly transcribed RNA) during the first six hours of MCMV infection compared to uninfected NIH-3T3 cells. Log2 values of detected fold changes are depicted. Positive values represent up-regulation, negative represent down-regulation.
ID_MoGene	GeneSymbol	GeneDescription	newly transcribed RNA			total RNA
			1-2 hpi vs mock	3-4 hpi vs mock	5-6 hpi vs mock	2 hpi vs mock	4 hpi vs mock	6 hpi vs mock
10519270	Agrn	agrin	1.02185	0.653305	0.570475	0.270613	0.383957	0.1483
10553788	Atp10a	ATPase, class V, type 10A	-0.0858013	-1.20431	-0.411329	-0.175066	-0.406398	-0.482384
10374793	Pnpt1	polyribonucleotide nucleotidyltransferase 1	0.745916	1.00305	0.28381	0.0933527	0.63168	0.597745
10478875	Rnf114	ring finger protein 114	0.664174	1.1638	0.281158	0.115641	0.606277	0.70195
10432236	Rnd1	Rho family GTPase 1	2.50592	2.41068	1.17141	2.1176	2.53798	1.29144
10460666	Ltbp3	latent transforming growth factor beta binding protein 3	-0.886988	-1.39257	-1.3306	-0.181451	-0.258476	-0.42654
10420030	Psme2	proteasome (prosome, macropain) 28 subunit, beta	1.2061	1.00592	0.456032	0.250924	0.385573	0.151635
10357875	Btg2	B-cell translocation gene 2, anti-proliferative	-1.21385	0.790385	-1.64352	-0.902699	0.799346	-0.833354
10383168	---	---	1.2791	1.5205	0.956382	0.459542	0.764849	0.937942
10383202	---	---	1.10326	1.5075	1.17607	0.429337	0.871413	0.752356
10383198	---	---	1.04202	1.41221	0.942289	0.084903	0.949872	0.745084
10383204	---	---	1.01084	1.33198	0.824472	0.31386	0.71121	0.579831
10383233	Rnf213	ring finger protein 213	1.0167	1.40218	0.956042	0.182738	0.429014	0.557596
10383200	---	---	1.00132	1.46947	1.06483	0.30727	0.728605	0.783268
10383212	---	---	0.788115	1.56283	1.0161	0.0225717	0.805049	0.518266
10383210	---	---	0.58936	1.43278	0.990255	0.339259	0.65076	0.87759
10383214	Rnf213	ring finger protein 213	0.85266	1.37113	0.796714	0.223988	0.734291	0.804585
10383194	---	---	0.846359	1.13093	0.849431	-0.031722	0.553612	0.605465
10383196	---	---	0.85266	1.36103	0.957872	0.212812	0.207043	0.66356
10383206	---	---	0.968442	1.46119	0.874597	0.33591	0.824478	0.674507
10501608	Vcam1	vascular cell adhesion molecule 1	1.57999	0.640041	-1.02939	0.662219	1.0072	0.058561
10467139	Lipa	lysosomal acid lipase A	1.11781	0.836111	1.46633	0.334731	0.37496	0.648007
10350800	Tor1aip2	torsin A interacting protein 2	1.12833	0.862382	-0.069726	0.50911	0.528439	-0.382711
10594053	Pml	promyelocytic leukemia	-0.693958	-1.11308	-1.15762	-0.688896	-1.16398	-1.34849
10349733	Nucks1	nuclear casein kinase and cyclin-dependent kinase substrate 1	-0.413726	-0.881041	-1.42342	-0.226929	-0.269751	-0.863108
10495675	F3	coagulation factor III	-1.7571	-0.284723	-0.034034	-0.0155933	-0.323907	0.554682
10580457	N4bp1	NEDD4 binding protein 1	1.01235	1.38649	0.362198	0.056138	0.736856	0.16373
10445033	Trim26	tripartite motif-containing 26	1.94393	1.04145	-0.20637	0.872625	0.752156	0.171357
10379511	Ccl2	chemokine (C-C motif) ligand 2	1.56734	-0.117193	-1.37583	1.88792	1.28054	0.143073
10424781	Grina	glutamate receptor, ionotropic, N-methyl D-aspartate-associated protein 1 (glutamate binding)	0.923921	1.46808	1.70982	0.00630233	0.399042	0.600184
10489850	Znfx1	zinc finger, NFX1-type containing 1	1.5287	0.852958	0.0168943	0.666654	0.532429	0.18683
10394674	Socs2	suppressor of cytokine signaling 2	1.3069	0.850571	1.4151	0.795729	0.391646	0.89311
10464529	Tcirg1	T-cell, immune regulator 1, ATPase, H+ transporting, lysosomal V0 protein A3	1.59674	0.816723	0.0383277	0.496793	1.07773	0.903108
10489107	Samhd1	SAM domain and HD domain, 1	1.33229	1.22678	0.421389	0.335979	0.610005	0.572801
10457225	Map3k8	mitogen-activated protein kinase kinase kinase 8	1.00326	1.49979	1.00687	0.292345	0.52395	0.439643
10379518	Ccl7	chemokine (C-C motif) ligand 7	1.48322	-1.00271	-2.21223	1.42693	-0.351309	-1.9257
10608650	---	---	1.00527	0.586976	0.207072	-0.00231067	0.361255	0.461254
10569017	Ifitm3	interferon induced transmembrane protein 3	1.87249	1.10314	-0.00580933	0.00978767	0.245989	0.148647
10380260	Trim25	tripartite motif-containing 25	0.0221723	-1.02455	-0.834629	0.289521	-0.222245	-0.483952
10542911	Samd9l	sterile alpha motif domain containing 9-like	2.06381	0.857605	0.036451	0.941668	0.858596	0.621131
10520452	Il6	interleukin 6	2.42411	0.911834	0.0682903	1.74961	1.37612	0.114678
10450075	H2-K1	histocompatibility 2, K1, K region	1.21728	1.34947	0.351162	0.144352	0.714689	0.500825
10414527	Pnp2	purine-nucleoside phosphorylase 2	0.845995	2.03827	1.1812	0.141401	0.848434	1.03814
10414514	Pnp1	purine-nucleoside phosphorylase 1	0.86232	1.86519	1.14345	0.234621	1.08333	1.11897
10444068	Tapbp	TAP binding protein	2.86891	1.73715	0.637839	0.565996	0.915713	1.03861
10367224	Stat2	signal transducer and activator of transcription 2	3.73033	2.7397	1.02642	2.40492	2.00889	0.646966
10359181	Tor3a	torsin family 3, member A	1.02113	1.00983	0.310138	0.39196	0.846074	0.436267
10490632	BC006779	cDNA sequence BC006779	1.07006	1.39262	0.495766	0.35822	0.964095	0.595266
10544089	Zc3hav1	zinc finger CCCH type, antiviral 1	1.27653	1.21513	0.775063	0.492958	0.82161	0.680161
10376060	Irf1	interferon regulatory factor 1	2.23502	1.23716	0.356548	1.80094	0.769463	0.334532
10415319	Irf9	interferon regulatory factor 9	0.5254	1.26256	0.775771	0.184729	0.239183	0.296788
10512067	Ddx58	DEAD (Asp-Glu-Ala-Asp) box polypeptide 58	2.27591	1.40655	0.653597	1.26779	1.6172	0.888013
10451287	Isg15	ISG15 ubiquitin-like modifier	1.76793	1.63519	0.950548	1.46772	2.21288	1.60779
10462623	Ifit1	interferon-induced protein with tetratricopeptide repeats 1	5.8762	3.89762	1.55101	4.63863	4.52704	2.03979
10531415	Cxcl10	chemokine (C-X-C motif) ligand 10	6.45741	4.86615	2.20642	6.14222	5.57554	3.00632
10502655	Cyr61	cysteine rich protein 61	-3.71066	-1.777	-2.29844	-2.04238	-1.98138	-1.95958
10362201	Ctgf	connective tissue growth factor	-3.4642	-2.46263	-2.35686	-1.5927	-2.27102	-1.90611
10440534	Adamts5	a disintegrin-like and metallopeptidase (reprolysin type) with thrombospondin type 1 motif, 5 (aggrecanase-2)	-2.49917	-1.55612	-1.08797	-0.994021	-2.07989	-1.33499
10440522	Adamts1	a disintegrin-like and metallopeptidase (reprolysin type) with thrombospondin type 1 motif, 1	-2.43828	-1.01063	-1.76969	-1.11818	-1.13881	-1.35968
10445412	Nfkbie	nuclear factor of kappa light polypeptide gene enhancer in B-cells inhibitor, epsilon	2.48385	1.1958	0.319479	1.1575	1.38913	0.410707
10389207	Ccl5	chemokine (C-C motif) ligand 5	4.5147	3.34529	1.71314	3.16495	4.17595	4.24
10478884	Snai1	snail homolog 1 (Drosophila)	-2.69254	-2.72533	-2.95813	-2.03848	-2.80888	-2.28107
10447356	Socs5	suppressor of cytokine signaling 5	-2.00945	-1.88023	-1.98332	-0.752292	-1.2651	-1.23338
10458340	Hbegf	heparin-binding EGF-like growth factor	-2.89186	-2.27366	-2.6448	-0.902161	-1.70088	-1.19806
10425207	H1f0	H1 histone family, member 0	-2.60877	-3.37774	-3.05268	-0.641864	-2.40235	-2.71754
10382328	Sox9	SRY-box containing gene 9	-1.68008	-1.98143	-1.83605	-0.849661	-1.48238	-1.65062
10427461	Ptger4	prostaglandin E receptor 4 (subtype EP4)	-2.85058	-1.43165	-1.53959	-1.55535	-1.09009	-1.12896
10446763	Lbh	limb-bud and heart	-1.95593	-1.81834	-2.16266	-0.437578	-1.31116	-1.22178
10573344	---	---	-1.96947	-1.5313	-1.38229	-0.988686	-0.915942	-0.744163
10515399	Plk3	polo-like kinase 3 (Drosophila)	-2.44739	-0.557669	-1.10313	-1.16456	-0.238126	-0.116919
10509965	Epha2	Eph receptor A2	-2.39328	-1.14598	-1.82337	-0.571126	-0.705127	-0.464354
10567219	Arl6ip1	ADP-ribosylation factor-like 6 interacting protein 1	2.22544	1.05696	-0.136402	1.25648	1.04386	0.262207
10576911	Efnb2	ephrin B2	-2.04832	-1.58574	-1.45944	-0.491218	-1.38692	-0.965202
10399421	Mycn	v-myc myelocytomatosis viral related oncogene, neuroblastoma derived (avian)	-1.62783	-0.744746	-0.534854	-1.00253	-0.682912	-0.293258
10565204	Bnc1	basonuclin 1	-2.34831	-2.29553	-2.20593	-0.983273	-2.44004	-1.97315
10488655	Bcl2l1	BCL2-like 1	-1.64311	-1.84116	-1.65636	-0.448905	-1.5801	-1.5005
10608649	---	---	2.09368	1.27947	0.0284417	1.0946	0.422126	0.355208
10498837	Etfdh	electron transferring flavoprotein, dehydrogenase	1.74153	2.17193	1.21169	0.218943	0.733606	0.648379
10554129	B130024G19Rik	RIKEN cDNA B130024G19 gene	-2.05032	-2.41188	-1.90901	-0.751711	-1.18277	-0.869709
10556581	ENSMUSG00000073861	predicted gene, ENSMUSG00000073861	1.93339	1.09902	0.132871	1.33013	0.704454	0.192855
10399470	Trib2	tribbles homolog 2 (Drosophila)	-2.11094	-2.78624	-2.19542	-0.925918	-1.95211	-1.41597
10384138	Tmed4	transmembrane emp24 protein transport domain containing 4	1.59828	2.0184	1.25057	0.205924	0.696993	0.847297
10561063	Bckdha	branched chain ketoacid dehydrogenase E1, alpha polypeptide	1.71351	1.69206	0.789608	0.36997	0.873343	0.747039
10399691	Id2	inhibitor of DNA binding 2	-2.38402	-1.23642	-1.29688	-0.554917	-1.3711	-0.88772
10498018	Pcdh18	protocadherin 18	-2.11461	-1.46865	-0.919199	-1.13511	-2.09409	-1.10186
10483626	Dlx2	distal-less homeobox 2	-2.17293	-1.97261	-1.78884	-1.5357	-1.43986	-1.23994
10344725	Adhfe1	alcohol dehydrogenase, iron containing, 1	1.93027	0.349277	-0.274041	0.484742	0.323329	-0.0383983
10593526	Atm	ataxia telangiectasia mutated homolog (human)	1.96168	1.78744	1.03514	0.480829	1.01845	0.909304
10460529	Rin1	Ras and Rab interactor 1	-1.66961	-1.54212	-1.03383	-0.744852	-1.3675	-0.701188
10583732	Ldlr	low density lipoprotein receptor	-1.53274	-1.57725	-1.64049	-0.650063	-1.24074	-1.03395
10428302	Klf10	Kruppel-like factor 10	-2.51297	-2.43476	-2.45919	-1.16522	-1.56694	-1.3378
10364955	Thop1	thimet oligopeptidase 1	1.77981	1.73099	0.50544	0.248914	0.899166	0.880794
10430245	---	---	-1.83744	-0.77356	-0.807873	-1.30128	-0.781643	-0.528034
10368289	Enpp1	ectonucleotide pyrophosphatase/phosphodiesterase 1	-1.73647	-1.76851	-1.27569	-0.299739	-0.60126	-0.820748
10434559	Ephb3	Eph receptor B3	-1.72307	-0.453715	-0.387715	-1.12949	-0.821191	-0.249893
10434925	Hes1	hairy and enhancer of split 1 (Drosophila)	-3.04293	-1.88153	-1.55628	-1.88671	-1.83486	-1.14706
10537770	Zyx	zyxin	-1.41621	-1.57036	-1.70491	-0.323357	-0.890962	-1.40765
10479973	ENSMUSG00000062319	predicted gene, ENSMUSG00000062319	-2.40362	-2.42015	-1.63225	-1.23607	-1.59564	-1.12283
10564527	Nr2f2	nuclear receptor subfamily 2, group F, member 2	-1.71362	-2.34401	-2.36144	-1.00693	-2.05775	-2.24087
10355152	Fzd5	frizzled homolog 5 (Drosophila)	-1.54689	-0.619716	-0.934565	-0.698912	-0.631669	-0.334228
10588226	Amotl2	angiomotin-like 2	-1.73028	-1.09418	-1.01159	-0.821716	-1.23766	-1.00326
10420413	Lats2	large tumor suppressor 2	-1.75345	-0.820578	-0.300975	-0.444967	-0.944927	-0.453663
10416251	Egr3	early growth response 3	-1.81646	-1.27604	-2.2081	-1.19074	-0.810546	-1.25885
10482059	Ggta1	glycoprotein galactosyltransferase alpha 1, 3	-1.62509	-1.29794	-0.480698	-0.760898	-1.33371	-0.585156
10507908	Fhl3	four and a half LIM domains 3	-2.14816	-2.02959	-1.74919	-1.12164	-1.68417	-1.34052
10514255	Mllt3	myeloid/lymphoid or mixed-lineage leukemia (trithorax homolog, Drosophila); translocated to, 3	-1.59238	-1.69632	-0.673689	-0.415998	-1.20047	-0.878603
10536845	Flnc	filamin C, gamma	-1.70629	-1.52746	-1.78986	-0.524404	-0.745712	-1.27713
10567564	Cdr2	cerebellar degeneration-related 2	-1.30598	-0.742829	-0.615324	-0.163421	-0.444694	-0.182894
10485048	D2Ertd391e	DNA segment, Chr 2, ERATO Doi 391, expressed	1.41277	1.58538	1.12324	0.437638	1.29192	1.35791
10394534	Osr1	odd-skipped related 1 (Drosophila)	-2.62839	-2.64201	-2.38798	-1.59064	-2.55428	-2.29056
10486564	Cdan1	congenital dyserythropoietic anemia, type I (human)	1.40696	1.2275	0.569075	0.689097	0.726504	0.432828
10396346	1810048J11Rik	RIKEN cDNA 1810048J11 gene	1.29148	1.67894	0.62815	0.286336	0.944232	0.917231
10558948	Cd151	CD151 antigen	-1.41587	-0.621115	-0.607513	-0.5155	-0.770524	-0.666324
10532472	Ulk1	Unc-51 like kinase 1 (C. elegans)	1.32	1.14771	0.583046	0.795423	1.11377	1.15425
10416406	Htr2a	5-hydroxytryptamine (serotonin) receptor 2A	-1.9079	-0.998632	0.137237	-0.769521	-1.09609	0.00134433
10454414	Pik3c3	phosphoinositide-3-kinase, class 3	1.65356	1.27751	1.33355	0.420763	0.877493	0.706405
10404874	Mylip	myosin regulatory light chain interacting protein	1.53078	0.37359	-0.39507	1.5168	0.547627	0.382923
10422844	Gdnf	glial cell line derived neurotrophic factor	1.51061	1.07478	1.2192	1.36519	1.05712	1.25616
10520862	Fosl2	fos-like antigen 2	-1.42608	-1.75475	-1.68825	-0.705091	-1.38425	-1.07297
10368144	Tnfaip3	tumor necrosis factor, alpha-induced protein 3	2.31219	1.75266	0.540044	1.50084	1.14538	0.519176
10536220	Col1a2	collagen, type I, alpha 2	-1.27794	-1.33286	-1.15726	-0.164446	-0.0912507	-0.166654
10419790	Jub	ajuba	-1.87503	-0.985811	-0.939156	-1.63723	-1.33141	-0.811884
10514466	Jun	Jun oncogene	-1.66524	-0.745059	-1.74797	-1.01374	-0.823095	-1.30429
10381419	Nbr1	neighbor of Brca1 gene 1	1.3735	1.75026	1.6735	0.293587	1.07188	1.19437
10527649	6330406I15Rik	RIKEN cDNA 6330406I15 gene	-1.92486	-2.0251	-1.85582	-0.741135	-1.94661	-1.50257
10379342	---	---	-1.40268	-1.04248	-0.699674	-0.360009	-0.372816	-0.265413
10465278	Cdc42ep2	CDC42 effector protein (Rho GTPase binding) 2	-1.61696	-1.67103	-1.7841	-1.50363	-2.29992	-2.16596
10349782	Nuak2	NUAK family, SNF1-like kinase, 2	-2.07541	-1.34485	-1.59652	-1.00675	-1.01315	-0.953146
10454015	Ttc39c	tetratricopeptide repeat domain 39C	2.50273	2.1475	0.893145	1.14557	1.35571	0.871613
10472820	Itga6	integrin alpha 6	-1.87911	-1.46098	-1.08077	-0.372111	-0.519774	-0.820798
10445640	Trerf1	transcriptional regulating factor 1	-1.25159	-1.18766	-0.651832	-0.433841	-0.88569	-0.450627
10502780	Lphn2	latrophilin 2	-1.61974	-1.47918	-0.572454	-0.312647	-1.24232	-0.618508
10463945	Dusp5	dual specificity phosphatase 5	-1.60245	-1.32788	-1.80027	-0.943373	-1.08563	-1.19155
10522051	Klf3	Kruppel-like factor 3 (basic)	-2.14693	-1.97863	-1.37009	-0.543114	-1.65774	-0.862872
10534667	Serpine1	serine (or cysteine) peptidase inhibitor, clade E, member 1	-2.30991	-1.17715	-2.11706	-0.38194	-0.777952	-0.617228
10378697	Myo1c	myosin IC	-1.56107	-1.49139	-1.12915	-0.215643	-0.380633	-0.850811
10378570	---	---	-2.19961	-1.25878	-1.40115	-1.12723	-0.603926	-0.172394
10416181	Stc1	stanniocalcin 1	-1.37741	-0.793198	-0.984731	-0.210011	-0.334946	-0.348101
10456745	Smad7	MAD homolog 7 (Drosophila)	-1.89524	-2.05761	-1.99381	-1.04077	-1.63451	-1.58251
10502748	Lphn2	latrophilin 2	-1.6513	-1.90104	-0.740493	-0.416604	-1.37518	-0.995796
10370610	Polrmt	polymerase (RNA) mitochondrial (DNA directed)	1.44251	1.45296	0.701622	0.476535	0.931302	0.791673
10515870	AU022252	expressed sequence AU022252	1.23253	1.48895	1.02013	0.392809	0.825836	0.873847
10526487	Alkbh4	alkB, alkylation repair homolog 4 (E. coli)	1.51515	1.5051	0.181544	0.971535	1.42123	0.528185
10594066	Loxl1	lysyl oxidase-like 1	-1.42639	-1.63537	-2.1945	-0.21172	-0.48119	-1.79773
10550906	Plaur	plasminogen activator, urokinase receptor	-1.62017	-0.863644	-1.53541	0.0639373	0.154244	-0.053961
10503845	Ube2j1	ubiquitin-conjugating enzyme E2, J1	-1.33118	-1.6706	-0.687833	-0.361599	-0.88635	-1.08674
10499394	Lmna	lamin A	-1.28218	-1.1763	-1.63026	-0.146222	-0.22657	-0.560286
10423379	Tiaf2	TGF-beta1-induced anti-apoptotic factor 2	-1.76223	-2.71785	-2.26732	-2.00179	-3.23072	-2.33791
10477169	Id1	inhibitor of DNA binding 1	-2.3546	-1.97122	-2.66709	-1.69163	-1.83976	-2.06572
10495001	Rsbn1	rosbin, round spermatid basic protein 1	1.53484	1.01962	0.276702	1.3058	1.03519	0.57883
10499216	Pear1	platelet endothelial aggregation receptor 1	-1.41649	-1.35194	-0.969594	-0.584317	-0.904223	-1.13208
10379030	BC017647	cDNA sequence BC017647	1.39988	1.55603	0.993458	0.66155	1.09613	0.763452
10528788	ENSMUSG00000059244	predicted gene, ENSMUSG00000059244	1.49259	0.866238	-0.311462	0.897883	0.400025	0.251842
10454030	Cabyr	calcium-binding tyrosine-(Y)-phosphorylation regulated (fibrousheathin 2)	2.31848	2.252	0.449235	0.78748	0.98543	0.282339
10522503	Pdgfra	platelet derived growth factor receptor, alpha polypeptide	-1.34471	-2.06728	-1.30378	-0.504533	-1.69816	-1.39175
10465185	Ehbp1l1	EH domain binding protein 1-like 1	-1.40077	-1.71259	-1.86484	-0.746607	-1.22798	-1.04739
10523772	Lrrc8d	leucine rich repeat containing 8D	1.52768	0.661774	0.83759	0.776218	0.811775	0.336564
10501699	Agl	amylo-1,6-glucosidase, 4-alpha-glucanotransferase	-1.27042	-0.864932	-0.418443	-0.253495	-0.377484	-0.666195
10432006	Hdac7	histone deacetylase 7	-1.26418	-1.37764	-0.982949	-0.714777	-1.44244	-1.21594
10540472	Bhlhe40	basic helix-loop-helix family, member e40	-1.56037	-1.8301	-1.72207	-0.0534173	-1.06678	-0.874354
10557326	Il4ra	interleukin 4 receptor, alpha	-1.32128	-1.62419	-0.774786	-0.404629	-1.15725	-0.683946
10438112	Pi4ka	phosphatidylinositol 4-kinase, catalytic, alpha polypeptide	1.20437	1.6907	1.44621	0.212572	0.600865	0.732678
10488879	Gss	glutathione synthetase	1.43144	1.93155	1.25973	0.287776	0.945851	1.14644
10487371	Ciao1	cytosolic iron-sulfur protein assembly 1 homolog (S. cerevisiae)	1.43345	1.79934	0.990706	0.061763	0.73399	0.561894
10424370	Trib1	tribbles homolog 1 (Drosophila)	-1.60244	-1.17863	-1.7896	-1.06095	-1.25367	-1.53222
10441003	Runx1	runt related transcription factor 1	-1.39148	-0.889465	-1.141	-0.17996	-0.490749	-0.373146
10594501	Ptplad1	protein tyrosine phosphatase-like A domain containing 1	1.2074	1.20158	0.586159	0.163356	0.63163	0.567139
10560575	Relb	avian reticuloendotheliosis viral (v-rel) oncogene related B	1.17402	0.685752	-0.163278	0.749535	0.744593	0.197694
10460385	Clcf1	cardiotrophin-like cytokine factor 1	-1.25244	-1.75525	-1.65913	-0.634217	-0.775823	-0.901171
10463224	Marveld1	MARVEL (membrane-associating) domain containing 1	-1.27924	-1.42864	-1.26544	-0.780991	-1.53039	-1.59932
10567229	Smg1	SMG1 homolog, phosphatidylinositol 3-kinase-related kinase (C. elegans)	1.27125	0.49178	-0.004945	0.839099	0.710897	0.327975
10365482	Timp3	tissue inhibitor of metalloproteinase 3	-1.62875	-2.06933	-2.32817	-0.158682	-0.455459	-1.62983
10360806	Capn2	calpain 2	-1.46087	-1.38731	-1.14281	-0.205067	-0.520945	-1.19964
10434396	Abcf3	ATP-binding cassette, sub-family F (GCN20), member 3	1.63537	2.02096	1.04745	0.465826	0.835305	0.879526
10536505	Met	met proto-oncogene	-1.39127	-1.88082	-1.27186	-0.275523	-1.03099	-1.29279
10404975	Id4	inhibitor of DNA binding 4	-1.58323	-0.895191	-1.3546	-0.527709	-0.438449	-0.412856
10499062	Fhdc1	FH2 domain containing 1	-1.58224	-1.81947	-1.35606	-1.06049	-1.81467	-1.23288
10421648	Slc25a30	solute carrier family 25, member 30	-1.42724	-1.12044	-0.684131	-0.610429	-1.12821	-0.676917
10378988	Phf12	PHD finger protein 12	1.07748	1.33228	0.455985	0.39006	0.792623	0.339655
10349773	Klhdc8a	kelch domain containing 8A	-1.86156	-1.80475	-1.8942	-0.331118	-1.56781	-2.00975
10346164	Sdpr	serum deprivation response	-2.36631	-2.12218	-2.09266	-0.676768	-2.44366	-2.66185
10548573	Styk1	serine/threonine/tyrosine kinase 1	-1.20016	-1.53748	-1.17803	-0.802156	-1.38685	-1.11725
10351616	Usf1	upstream transcription factor 1	1.30097	1.32839	-0.0994647	0.368329	0.399734	-0.49116
10509163	Id3	inhibitor of DNA binding 3	-1.96275	-1.44356	-2.35394	-1.01205	-1.41634	-1.99324
10361186	Sertad4	SERTA domain containing 4	-1.50898	-2.0434	-1.40156	-0.888676	-1.95385	-1.48437
10354247	Fhl2	four and a half LIM domains 2	-1.87135	-1.72107	-1.2769	-0.604719	-1.6275	-1.27736
10405211	Gadd45g	growth arrest and DNA-damage-inducible 45 gamma	-1.9257	-0.523772	-0.910745	-1.20352	-0.797076	-0.593888
10502805	Ptgfr	prostaglandin F receptor	-1.40904	-1.83312	-1.46852	-0.982647	-1.83745	-1.67259
10449284	Dusp1	dual specificity phosphatase 1	-2.06099	-0.071002	-0.74553	-2.02216	-0.2872	-0.637658
10498802	Rapgef2	Rap guanine nucleotide exchange factor (GEF) 2	-1.27527	-0.927306	-0.410567	-0.423902	-1.05845	-0.356495
10496748	Syde2	synapse defective 1, Rho GTPase, homolog 2 (C. elegans)	-1.4381	-1.73513	-0.882249	-0.198769	-1.0326	-0.400269
10460585	Fosl1	fos-like antigen 1	-1.46586	-1.60825	-1.78721	-0.530475	-1.2349	-1.04211
10498064	Setd7	SET domain containing (lysine methyltransferase) 7	-1.12891	-0.936575	-0.845739	-0.491911	-0.51219	-0.654245
10356082	Plscr1	phospholipid scramblase 1	1.35777	0.961963	0.721171	0.976151	1.2856	1.00846
10463599	Nfkb2	nuclear factor of kappa light polypeptide gene enhancer in B-cells 2, p49/p100	1.16925	0.948229	-0.108215	0.603457	1.12946	0.829468
10563780	E2f8	E2F transcription factor 8	-1.51259	-1.81292	-1.31171	-0.599804	-1.05194	-0.673963
10573342	---	---	-1.94266	-1.51793	-1.41005	-0.807586	-0.990204	-0.617161
10345368	D1Ertd448e	DNA segment, Chr 1, ERATO Doi 448, expressed	1.64671	1.35294	0.073043	0.877508	1.52239	0.866068
10463739	Taf5	TAF5 RNA polymerase II, TATA box binding protein (TBP)-associated factor	1.69412	1.8428	0.558202	0.657368	1.41374	0.711142
10370510	Syde1	synapse defective 1, Rho GTPase, homolog 1 (C. elegans)	-1.40637	-0.254021	-0.140915	-0.639731	-0.434586	0.163044
10447461	Ston1	stonin 1	-1.43377	-1.63005	-1.46518	-0.82934	-1.46631	-1.74514
10502469	Pdlim5	PDZ and LIM domain 5	-1.49388	-1.06113	-1.02205	-0.240537	-0.641266	-0.491368
10398380	---	---	-1.89835	-0.888006	-1.19317	-1.01812	-0.585367	-0.332004
10445360	Supt3h	suppressor of Ty 3 homolog (S. cerevisiae)	-1.1139	-0.996323	-1.29832	-0.276329	-0.697056	-1.01922
10499372	Slc25a44	solute carrier family 25, member 44	1.30473	1.6306	1.68429	0.766607	1.1627	1.20726
10409508	Ddx41	DEAD (Asp-Glu-Ala-Asp) box polypeptide 41	1.16556	0.961497	0.091309	0.252869	0.509938	0.210467
10502776	Lphn2	latrophilin 2	-1.61861	-1.76385	-0.51317	-0.414465	-1.48904	-0.981755
10471721	Ptgs1	prostaglandin-endoperoxide synthase 1	-1.2388	-1.86846	-2.00314	-0.140197	-0.346997	-1.06822
10432540	Lima1	LIM domain and actin binding 1	-1.21774	-1.18744	-1.09446	-0.270617	-0.718703	-0.516594
10380129	Supt4h1	suppressor of Ty 4 homolog 1 (S. cerevisiae)	1.11149	1.36606	0.829789	0.309445	0.746005	0.829634
10577954	Rab11fip1	RAB11 family interacting protein 1 (class I)	1.24077	1.23429	0.51067	0.605276	0.77104	0.281808
10575598	Znrf1	zinc and ring finger 1	1.07601	0.527819	0.346787	0.401918	0.391571	0.357445
10502766	Lphn2	latrophilin 2	-1.98685	-1.6406	-0.408931	-0.716329	-0.527526	0.224248
10511258	Fam132a	family with sequence similarity 132, member A	1.51296	1.18688	0.286727	0.989434	0.849206	0.248207
10460787	Atg2a	ATG2 autophagy related 2 homolog A (S. cerevisiae)	1.11821	1.82162	1.35187	-0.057478	0.635349	0.478318
10400405	Nfkbia	nuclear factor of kappa light polypeptide gene enhancer in B-cells inhibitor, alpha	2.15583	1.12216	-0.330509	1.83872	0.863957	-0.040115
10382797	Fam100b	family with sequence similarity 100, member B	1.17241	1.18289	0.89978	0.352646	0.659699	0.629294
10426016	Gtse1	G two S phase expressed protein 1	1.21012	1.16963	-0.98435	-0.177677	0.618339	-0.943099
10566668	Socs6	suppressor of cytokine signaling 6	-1.05764	-0.526429	-0.775629	-0.619005	-0.623726	-0.28844
10377569	Fxr2	fragile X mental retardation, autosomal homolog 2	1.06371	1.25623	0.724288	0.364085	0.972653	1.12388
10528527	Fam126a	family with sequence similarity 126, member A	1.14103	0.178544	0.129442	0.245097	0.258994	-0.0102283
10406270	Glrx	glutaredoxin	-1.35917	-0.632025	-1.12187	-0.367665	-0.843807	-1.34254
10584142	Ets1	E26 avian leukemia oncogene 1, 5' domain	-1.10256	-1.10199	-1.16449	-0.131569	-0.345046	-0.424225
10370950	Ap3d1	adaptor-related protein complex 3, delta 1 subunit	1.03002	1.227	0.778486	0.219404	0.501079	0.657161
10449419	Tead3	TEA domain family member 3	-1.21781	-0.894554	-0.859762	-0.708537	-1.34149	-1.03393
10576639	Nrp1	neuropilin 1	-1.72586	-1.92539	-1.73819	-0.193311	-1.2551	-1.90021
10408689	Nrn1	neuritin 1	-1.56463	-2.47545	-2.69516	-0.235175	-0.65133	-0.997685
10356475	Arl4c	ADP-ribosylation factor-like 4C	-1.25812	-1.70986	-1.5573	-0.288482	-1.0538	-1.09306
10505623	D4Bwg0951e	DNA segment, Chr 4, Brigham & Women's Genetics 0951 expressed	-1.5733	-1.00179	-0.890837	-0.910313	-1.50089	-1.3114
10587792	Plscr1	phospholipid scramblase 1	1.5276	1.27787	0.976704	0.868613	0.946924	0.717389
10393569	RP23-394O9.3	differential display clone 8	-1.42645	-1.34078	-1.39742	-0.40965	-0.723971	-0.830201
10413059	Vcl	vinculin	-1.20087	-0.887078	-1.06769	-0.0221067	-0.313351	-0.770287
10448235	A630033E08Rik	RIKEN cDNA A630033E08 gene	2.04694	1.7925	0.890256	0.825246	0.779617	0.512742
10528257	Rsbn1l	round spermatid basic protein 1-like	1.328	1.35413	0.873162	0.581815	0.936358	0.67406
10355214	Idh1	isocitrate dehydrogenase 1 (NADP+), soluble	-1.26369	-1.06278	-0.845936	-0.269982	-0.526547	-1.30703
10364702	Midn	midnolin	-1.32976	-1.09034	-1.31351	-0.662393	-0.674481	-0.743408
10512847	Alg2	asparagine-linked glycosylation 2 homolog (yeast, alpha-1,3-mannosyltransferase)	1.12846	1.29251	1.04094	0.735252	0.822561	1.12947
10447417	Msh6	mutS homolog 6 (E. coli)	-1.21741	-1.30778	-1.20151	-0.614132	-1.08375	-1.31786
10568078	Taok2	TAO kinase 2	1.09301	1.44435	0.624595	0.0111167	0.720548	0.566868
10527965	Cldn12	claudin 12	-1.18861	-0.567851	-0.620804	-0.386094	-0.528431	-0.3262
10411229	F2r	coagulation factor II (thrombin) receptor	-1.14906	-1.15029	-1.11341	0.166121	-0.170566	-0.798424
10434302	Klhl24	kelch-like 24 (Drosophila)	1.69826	1.82182	2.00763	0.552314	0.948167	1.07904
10461369	Ahnak	AHNAK nucleoprotein (desmoyokin)	-1.14727	-1.6391	-1.82919	-0.159469	-0.403987	-1.28397
10465804	Polr2g	polymerase (RNA) II (DNA directed) polypeptide G	1.66892	1.41447	0.969722	0.173058	0.593901	0.637941
10371959	Elk3	ELK3, member of ETS oncogene family	-1.33858	-2.1921	-1.82699	-0.152168	-1.5005	-1.8896
10376899	Trim16	tripartite motif-containing 16	-1.37747	-1.09352	-1.13465	-0.218228	-1.09898	-0.841996
10471036	Dolpp1	dolichyl pyrophosphate phosphatase 1	1.19906	1.11553	0.803332	0.193676	0.920848	0.870353
10569646	Ccnd1	cyclin D1	-1.42936	-2.02541	-1.72285	-0.354461	-0.824833	-1.50212
10408450	Sox4	SRY-box containing gene 4	-1.27945	-0.600766	-1.21287	-0.37232	-0.459061	-0.479208
10582809	Tk1	thymidine kinase 1	-1.40208	-1.9994	-1.94625	-0.581963	-1.7849	-2.76407
10508454	Bsdc1	BSD domain containing 1	1.23763	2.56099	1.20663	0.476201	1.57844	1.57037
10454782	Egr1	early growth response 1	-1.59101	-0.6914	-2.79314	-1.48521	-0.679033	-2.42083
10452538	1110012J17Rik	RIKEN cDNA 1110012J17 gene	-1.2012	-1.76438	-1.36738	-0.492607	-1.0837	-0.794353
10483163	Grb14	growth factor receptor bound protein 14	-1.23955	-1.00948	-1.07952	-0.157953	-0.608585	-1.02446
10404059	Hist1h1c	histone cluster 1, H1c	-1.22995	-2.57485	-2.72006	-0.589391	-1.9846	-1.70858
10604564	Gpc4	glypican 4	-1.08421	-0.626463	-0.573862	-0.306785	-0.445923	-0.723724
10500685	Atp1a1	ATPase, Na+/K+ transporting, alpha 1 polypeptide	-1.02943	-0.528734	-0.212332	-0.0902947	-0.0798523	-0.105459
10587554	Tpbg	trophoblast glycoprotein	-1.30743	-0.920487	-0.917673	-0.305608	-1.04272	-1.06879
10433274	Vasn	vasorin	-1.30681	-1.41944	-1.9571	0.154248	-0.951437	-1.06208
10352503	Bpnt1	bisphosphate 3'-nucleotidase 1	1.06336	1.33814	1.28031	0.180978	0.661259	1.24029
10498180	Rfxap	regulatory factor X-associated protein	1.13776	1.47975	0.721674	0.782658	0.913803	1.00612
10370946	Mobkl2a	MOB1, Mps One Binder kinase activator-like 2A (yeast)	-1.12509	-0.789449	-0.892975	-0.142017	-0.603623	-0.17737
10459084	Synpo	synaptopodin	-1.36516	-1.84573	-1.97656	-1.03115	-1.21556	-1.45417
10373313	Nab2	Ngfi-A binding protein 2	-1.64321	-1.96256	-1.93233	-0.744888	-1.3591	-1.09582
10599348	Gria3	glutamate receptor, ionotropic, AMPA3 (alpha 3)	-1.25743	-0.994291	-0.530278	-0.449255	-0.218531	-0.640531
10578916	Sc4mol	sterol-C4-methyl oxidase-like	-1.53141	-0.556927	-0.894783	-0.456083	-0.945189	-0.630717
10534142	Sbds	Shwachman-Bodian-Diamond syndrome homolog (human)	1.12541	1.40431	0.565732	0.27243	0.631426	0.504343
10433660	Bfar	bifunctional apoptosis regulator	1.18898	0.927369	0.498048	0.205051	0.498792	0.609779
10502778	Lphn2	latrophilin 2	-1.62839	-1.77432	-0.948468	-0.445844	-1.38278	-0.849887
10398416	---	---	-1.46345	-0.342638	-0.773193	-1.0654	-0.249593	-0.525324
10554445	Prc1	protein regulator of cytokinesis 1	-1.059	-1.89533	-2.40938	-0.430131	-1.57282	-2.0458
10554150	Rgma	RGM domain family, member A	-1.34495	-1.34293	-0.770196	-0.838508	-1.16803	-0.886836
10409502	Dok3	docking protein 3	1.0878	1.43877	0.576056	0.427963	0.900372	0.476968
10600082	Nsdhl	NAD(P) dependent steroid dehydrogenase-like	-1.23608	-0.741639	-1.12466	-0.430809	-0.870408	-1.30756
10547513	Cecr5	cat eye syndrome chromosome region, candidate 5 homolog (human)	1.43092	1.65197	0.916486	0.116288	0.678529	0.523186
10377550	Trp53	transformation related protein 53	1.12768	0.793659	0.507854	0.166245	0.408914	0.391271
10410092	Zfp367	zinc finger protein 367	-1.41519	-1.36254	-0.234778	-0.434311	-0.740908	0.0688557
10457508	Npc1	Niemann Pick type C1	1.33989	1.68494	1.89277	0.217471	0.975385	1.31213
10465263	Dpf2	D4, zinc and double PHD fingers family 2	1.00246	1.14326	0.540818	0.20135	0.805247	0.603466
10543785	AB041803	cDNA sequence AB041803	1.04039	1.15788	1.94058	0.463663	0.61162	1.39736
10396476	Rhoj	ras homolog gene family, member J	-1.04099	-1.27539	-1.25055	-0.113845	-0.731793	-1.19657
10432972	Rarg	retinoic acid receptor, gamma	-1.00295	-0.754782	-0.728143	-0.440658	-0.713731	-0.646383
10431659	Kif21a	kinesin family member 21A	1.15576	0.840402	0.641412	0.599513	0.825371	0.786261
10453049	Cdc42ep3	CDC42 effector protein (Rho GTPase binding) 3	-1.69773	-0.865045	-1.37374	-0.643071	-1.16935	-1.28145
10405179	S1pr3	sphingosine-1-phosphate receptor 3	-1.01487	-1.405	-1.92376	-0.218102	-1.0395	-1.37996
10574242	Polr2c	polymerase (RNA) II (DNA directed) polypeptide C	1.10461	0.991291	0.263119	0.024601	0.284405	0.237088
10409833	Gas1	growth arrest specific 1	-1.3258	-2.09538	-1.91372	-0.603944	-2.06955	-1.83045
10584071	Prdm10	PR domain containing 10	1.03465	1.73581	1.86296	0.338519	0.868333	1.28693
10468929	Nmt2	N-myristoyltransferase 2	-1.3032	-1.01978	-0.558137	-0.249311	-0.482166	-0.383928
10539873	Gata2	GATA binding protein 2	-1.14979	0.020512	-0.302676	-0.495583	-0.131187	0.0133617
10527920	Cyp51	cytochrome P450, family 51	-1.24323	-0.406486	-0.96422	-0.243687	-0.382778	-0.273808
10416155	Kctd9	potassium channel tetramerisation domain containing 9	-1.36111	-0.626238	-0.376241	-0.3864	-0.542473	-0.185249
10385941	Tnip1	TNFAIP3 interacting protein 1	1.23728	0.986158	0.373438	0.632877	1.17532	0.724974
10358713	---	---	-1.38789	-1.9389	-0.842451	-0.43353	-1.05276	-0.391674
10479765	Suv39h2	suppressor of variegation 3-9 homolog 2 (Drosophila)	1.29004	1.23072	0.230207	0.504553	0.825524	0.161752
10439710	Phldb2	pleckstrin homology-like domain, family B, member 2	-1.33539	-2.04671	-1.50118	-0.339425	-1.39095	-1.24827
10451363	Srf	serum response factor	-1.18449	-0.798603	-0.813284	-0.145278	-0.499453	-0.609849
10508001	9930104L06Rik	RIKEN cDNA 9930104L06 gene	1.2375	0.113603	-0.0922923	0.435526	-0.058216	-0.458266
10400971	Six4	sine oculis-related homeobox 4 homolog (Drosophila)	-1.10414	-0.302933	-0.376367	-0.477389	-0.558003	-0.501715
10346533	Nif3l1	Ngg1 interacting factor 3-like 1 (S. pombe)	1.26814	1.10967	0.128505	0.181275	0.837769	-0.0634713
10348451	Cxcr7	chemokine (C-X-C motif) receptor 7	-1.62715	-2.22288	-2.46044	-0.453807	-1.23389	-1.72595
10396205	Arid4a	AT rich interactive domain 4A (RBP1-like)	1.03214	1.42881	1.10695	0.164746	1.09184	1.08498
10527133	Wipi2	WD repeat domain, phosphoinositide interacting 2	1.15661	1.96593	0.785515	0.4268	1.28069	1.23896
10542335	Gprc5a	G protein-coupled receptor, family C, group 5, member A	-1.65005	-0.830353	-1.54852	-0.0124363	-0.309546	-0.288759
10607497	Suclg2	succinate-Coenzyme A ligase, GDP-forming, beta subunit	-1.10198	-0.919537	-1.17152	-0.293623	-0.134189	-0.684936
10497920	Ankrd50	ankyrin repeat domain 50	-1.26359	-1.05809	-0.824882	-0.398023	-0.966156	-0.471249
10457587	Zfp521	zinc finger protein 521	-1.17195	-1.53462	-0.932442	-0.295855	-1.4647	-0.97585
10580300	Asna1	arsA arsenite transporter, ATP-binding, homolog 1 (bacterial)	1.20094	1.55838	0.69975	0.094436	0.630511	0.636645
10382470	Tmem104	transmembrane protein 104	1.45611	1.52234	1.11421	0.491067	1.08447	0.962753
10450038	Angptl4	angiopoietin-like 4	-1.09938	-1.3792	-1.30908	0.00240933	-0.691589	-0.666821
10461237	Bscl2	Bernardinelli-Seip congenital lipodystrophy 2 homolog (human)	1.28399	1.34747	-0.105261	0.930921	0.800118	0.166911
10395163	Lamb1-1	laminin B1 subunit 1	-1.16814	-1.76057	-1.31275	-0.156404	-0.282999	-0.496421
10398440	---	---	-1.13123	-0.133747	-0.913079	-0.65263	-0.0787707	-0.272343
10502774	Lphn2	latrophilin 2	-1.48187	-1.82216	-0.787955	-0.551755	-1.26117	-0.865641
10569962	Ccl25	chemokine (C-C motif) ligand 25	1.09148	1.21782	0.596445	0.253596	1.00371	0.820725
10498379	---	---	-1.41027	-1.88557	-2.09939	-0.549522	-1.23304	-2.25171
10536494	Cav2	caveolin 2	-1.4082	-1.02118	-0.656774	-0.455466	-0.921937	-1.51407
10398299	AI132487	expressed sequence AI132487	1.11482	1.05749	0.490194	0.291446	0.436487	0.347255
10502772	Lphn2	latrophilin 2	-1.90306	-1.62062	-0.855178	-0.0892433	-0.899935	-0.0409983
10352448	Dusp10	dual specificity phosphatase 10	-1.06353	-0.34471	-1.11609	-0.734376	-0.61916	-0.784937
10427590	Slc1a3	solute carrier family 1 (glial high affinity glutamate transporter), member 3	-1.05563	-0.954325	-0.571679	-0.541359	-0.77526	-0.83316
10429802	Plec1	plectin 1	-1.3037	-1.48662	-1.87365	-0.330798	-0.535429	-1.15539
10352905	Cd34	CD34 antigen	-1.20318	-1.93669	-2.53938	-0.185195	-0.342248	-0.74969
10548598	---	---	-1.4936	-1.39625	-0.633947	-0.545436	-0.874526	-0.0708207
10581340	Ranbp10	RAN binding protein 10	1.12782	1.71325	0.834681	0.248563	1.09986	0.850571
10535956	Stard13	StAR-related lipid transfer (START) domain containing 13	-1.08881	-0.728683	0.391952	-0.813507	-0.987813	0.369502
10447675	Rnaset2a	ribonuclease T2A	1.00305	0.768023	0.561343	0.143647	0.288707	0.470267
10545372	Atoh8	atonal homolog 8 (Drosophila)	-1.30665	-1.26153	-0.64248	-0.685439	-1.21316	-0.576681
10444957	Ppp1r10	protein phosphatase 1, regulatory subunit 10	-1.05536	-0.499733	-1.35483	-0.597181	-0.538411	-0.851437
10572146	Atp6v1b2	ATPase, H+ transporting, lysosomal V1 subunit B2	1.07667	1.79834	1.43559	0.320195	0.899666	1.23709
10522368	Nipal1	NIPA-like domain containing 1	-1.12053	-0.14686	-0.320722	0.0712887	-0.0803257	0.227257
10579144	9130404D08Rik	RIKEN cDNA 9130404D08 gene	1.00412	1.39494	0.539284	0.0106357	0.591581	0.614168
10424400	Myc	myelocytomatosis oncogene	-1.72471	-1.8429	-2.16246	-1.3638	-1.84038	-1.80863
10543697	Zc3hc1	zinc finger, C3HC type 1	1.20035	1.45305	0.722644	0.319854	0.939731	0.626088
10398372	---	---	-1.7793	-0.300112	-1.23633	-0.567388	0.117576	-0.612523
10398376	---	---	-1.7793	-0.300112	-1.23633	-0.567388	0.117576	-0.612523
10361091	Atf3	activating transcription factor 3	1.73868	2.76591	1.0771	1.49362	2.13371	1.24428
10474825	D2Ertd750e	DNA segment, Chr 2, ERATO Doi 750, expressed	-1.09505	-1.65608	-1.86417	-0.284449	-1.50726	-2.3466
10391332	Ptrf	polymerase I and transcript release factor	-1.03342	-0.81346	-1.23094	-0.250827	-0.360302	-0.904928
10582545	Mela	melanoma antigen	1.79952	1.55479	1.10043	5.07475	4.75357	4.35033
10398288	Yy1	YY1 transcription factor	1.09915	0.965037	0.217707	0.141118	0.437085	-0.144545
10351825	Tagln2	transgelin 2	-1.08383	-1.0018	-1.13933	-0.102981	-0.264705	-0.734944
10436945	Slc5a3	solute carrier family 5 (inositol transporters), member 3	-1.04968	-0.627474	-0.437538	-0.660404	-1.54509	-0.838403
10548735	Dusp16	dual specificity phosphatase 16	-1.16072	0.690401	0.920731	-0.309686	0.470409	0.845273
10363735	Egr2	early growth response 2	-1.87459	-1.36746	-2.36478	-1.0783	-1.25594	-1.52802
10495993	Elovl6	ELOVL family member 6, elongation of long chain fatty acids (yeast)	-1.11622	-1.03169	-0.752285	-0.310196	-0.866756	-0.799594
10387492	Wrap53	WD repeat containing, antisense to TP53	1.03513	0.819981	0.303653	0.570868	0.637356	0.343378
10477022	Sdcbp2	syndecan binding protein (syntenin) 2	1.20577	0.829905	-0.0394403	0.382932	0.237346	0.197145
10406419	Lysmd3	LysM, putative peptidoglycan-binding, domain containing 3	-1.21437	-0.0863037	0.162264	0.115907	0.0397857	0.317572
10510574	Errfi1	ERBB receptor feedback inhibitor 1	-1.28391	-1.38367	-2.0192	-0.938435	-1.25643	-1.65462
10559436	Mboat7	membrane bound O-acyltransferase domain containing 7	-1.02504	-0.321954	0.015674	-0.085099	-0.4755	-0.174863
10502299	Nfkb1	nuclear factor of kappa light polypeptide gene enhancer in B-cells 1, p105	1.14956	0.29412	-0.346251	0.407954	0.62143	-0.031171
10529689	Wdr1	WD repeat domain 1	-1.38515	-1.17373	-0.950418	-0.0480317	-0.383332	-0.896579
10467979	Scd1	stearoyl-Coenzyme A desaturase 1	-1.05687	-1.00398	-0.668141	-0.268265	-0.399348	-0.640923
10366293	Csrp2	cysteine and glycine-rich protein 2	-1.13524	-1.59862	-2.11144	-0.328709	-0.512607	-0.921404
10419343	D14Ertd436e	DNA segment, Chr 14, ERATO Doi 436, expressed	1.75782	2.16173	0.808191	1.14113	1.53795	0.850129
10578324	Mtus1	mitochondrial tumor suppressor 1	-1.16261	-1.34423	-0.417998	-0.315344	-0.697698	-0.254718
10436369	Filip1l	filamin A interacting protein 1-like	-1.31938	-1.55966	-1.30653	-0.334637	-0.780536	-0.734072
10570855	Plat	plasminogen activator, tissue	1.34772	0.666064	-0.284473	0.624207	0.87459	0.634579
10422227	Spry2	sprouty homolog 2 (Drosophila)	-1.17001	-1.55879	-1.54468	-0.662742	-1.58731	-1.26306
10539263	Loxl3	lysyl oxidase-like 3	1.16579	-0.0167597	-0.982565	0.261844	0.0528003	-0.5558
10573578	BC056474	cDNA sequence BC056474	1.22628	1.16474	0.265893	0.0780047	0.0972487	-0.427471
10606600	Pcdh19	protocadherin 19	-1.20651	-0.875363	-1.17206	-0.270049	-0.281925	-0.92981
10581577	Dhx38	DEAH (Asp-Glu-Ala-His) box polypeptide 38	1.09628	1.5111	-0.0141477	0.303906	0.983303	0.671343
10346015	Col3a1	collagen, type III, alpha 1	-1.07262	-1.00273	-0.749769	-0.329982	-0.390782	-0.71659
10470768	Urm1	ubiquitin related modifier 1 homolog (S. cerevisiae)	1.10393	0.881929	0.245532	0.26871	0.069246	0.32575
10406777	Gm73	gene model 73, (NCBI)	-1.40304	-2.06677	-1.75145	-0.405473	-1.30147	-0.909532
10604393	ENSMUSG00000053512	predicted gene, ENSMUSG00000053512	-1.198	-1.02639	0.0460193	-0.169076	-0.724022	-0.265642
10495781	Bcar3	breast cancer anti-estrogen resistance 3	-1.26441	-1.07421	-0.621285	-0.587178	-1.12529	-0.400998
10398432	---	---	-1.1827	-0.222058	-0.566994	-0.52356	-0.35796	-0.410881
10435024	Rnf168	ring finger protein 168	-1.02548	-0.781295	-0.098624	-0.650634	-0.851521	-0.164545
10359377	Zbtb37	zinc finger and BTB domain containing 37	-1.12517	-1.60267	-1.02356	-0.695261	-1.05072	-0.706889
10557705	Phkg2	phosphorylase kinase, gamma 2 (testis)	1.16617	1.40576	1.10881	0.090756	0.150054	0.481421
10582295	Odc1	ornithine decarboxylase, structural 1	-1.26887	-0.929807	-1.19521	-0.235209	-0.338165	-0.648159
10535637	Ptcd1	pentatricopeptide repeat domain 1	1.18442	1.26609	0.553774	0.119431	1.04956	0.744394
10427796	Npr3	natriuretic peptide receptor 3	-1.00456	-1.27723	-0.499801	-0.328663	-0.953418	-0.651097
10378053	6720460F02Rik	RIKEN cDNA 6720460F02 gene	-1.07236	-1.78655	-1.28776	-0.990351	-1.86013	-2.31805
10561516	Nfkbib	nuclear factor of kappa light polypeptide gene enhancer in B-cells inhibitor, beta	1.19869	1.29634	0.894616	0.42166	1.18215	1.034
10471201	Abl1	c-abl oncogene 1, receptor tyrosine kinase	-1.02718	-0.913778	-0.815517	-0.305703	-0.782884	-0.830758
10366043	Dusp6	dual specificity phosphatase 6	-1.77016	-1.6731	-2.26554	-1.2654	-1.50496	-1.7208
10567043	Rras2	related RAS viral (r-ras) oncogene homolog 2	-1.25008	-0.531162	-0.444967	-0.303571	-0.823481	-0.630621
10526848	A430033K04Rik	RIKEN cDNA A430033K04 gene	1.05277	0.870999	-0.0260903	0.0624687	0.186982	-0.064222
10463716	Cnnm2	cyclin M2	1.073	1.39665	0.701627	-0.0858107	0.676876	0.706914
10451565	Taf8	TAF8 RNA polymerase II, TATA box binding protein (TBP)-associated factorq	1.05066	0.658044	0.155523	0.392752	0.377782	-0.058674
10379344	ENSMUSG00000072632	predicted gene, ENSMUSG00000072632	-1.3621	-1.07112	-1.06094	-1.19183	-0.849114	-1.07106
10427125	Igfbp6	insulin-like growth factor binding protein 6	-1.03187	-1.08133	-1.0162	-0.17606	-0.275867	-0.377366
10537375	Ubn2	ubinuclein 2	1.05005	1.71215	0.879862	0.257095	1.12255	1.06134
10499612	Zbtb7b	zinc finger and BTB domain containing 7B	-1.54649	-1.18801	-1.01824	-0.777237	-0.733447	-0.627687
10492169	Mab21l1	mab-21-like 1 (C. elegans)	-1.32605	-1.13056	-1.17092	-0.57436	-0.540973	-0.693191
10432439	Fmnl3	formin-like 3	-1.0523	-1.38847	-0.804542	-0.186472	-0.618726	-0.735432
10398412	---	---	-1.62645	-0.431386	-0.895523	-1.10706	-0.490995	-0.863203
10525406	Anapc7	anaphase promoting complex subunit 7	1.03124	1.30134	0.312179	0.452797	1.10291	0.602682
10450431	Ly6g5b	lymphocyte antigen 6 complex, locus G5B	1.31436	1.748	0.443764	0.746995	1.21639	0.576561
10560190	Ehd2	EH-domain containing 2	-1.21963	-1.20877	-1.21363	-0.386754	-1.01499	-1.84626
10459225	---	---	-1.24537	-1.02505	-1.22467	-0.32035	-0.423399	-0.512811
10449148	Wfikkn1	WAP, FS, Ig, KU, and NTR-containing protein 1	1.32955	1.14442	0.272582	0.864189	1.07261	0.346897
10503709	D130062J21Rik	RIKEN cDNA D130062J21 gene	-1.76482	0.31251	0.655478	-0.238359	-0.388129	0.44146
10569707	Myadm	myeloid-associated differentiation marker	-1.08419	-1.08105	-1.0804	-0.331759	-0.753051	-1.08068
10417538	Pdhb	pyruvate dehydrogenase (lipoamide) beta	1.24258	1.66014	0.856506	0.0704037	0.759127	0.652812
10418171	Zcchc24	zinc finger, CCHC domain containing 24	-1.30784	-1.1654	-1.53353	-0.184278	-1.22459	-1.51799
10437174	Wrb	tryptophan rich basic protein	1.09926	1.30443	1.12289	-0.154351	0.363148	0.7901
10407350	Fgf10	fibroblast growth factor 10	-1.06199	-1.04667	-0.393952	-0.367947	-0.890503	-0.447883
10401244	Actn1	actinin, alpha 1	-1.05715	-0.943317	-1.16875	-0.140506	-0.223757	-0.776599
10501358	Sars	seryl-aminoacyl-tRNA synthetase	1.07744	1.63943	1.38107	0.239581	0.582652	0.834552
10558057	Brwd2	bromodomain and WD repeat domain containing 2	-1.05026	-1.20473	-0.946116	-0.234834	-1.16044	-1.2306
10506488	Ppap2b	phosphatidic acid phosphatase type 2B	-1.04181	-0.903266	-0.843807	-0.11448	-0.895124	-0.782103
10513739	Tnc	tenascin C	-1.29622	-1.85033	-2.22135	-0.123899	-0.137475	-0.28587
10378833	Ssh2	slingshot homolog 2 (Drosophila)	-1.09971	-0.081424	0.54037	-0.244847	0.054276	0.694532
10488303	Crnkl1	Crn, crooked neck-like 1 (Drosophila)	1.39943	1.70806	0.77505	0.189977	0.667478	0.543407
10443027	A930001N09Rik	RIKEN cDNA A930001N09 gene	1.23501	2.2011	2.09471	0.511415	1.11697	1.67032
10556487	A630005I04Rik	RIKEN cDNA A630005I04 gene	-1.06838	-0.329769	-0.02444	-0.833976	-0.245239	-0.290763
10507885	Mycbp	c-myc binding protein	1.12055	1.10053	0.149845	0.365582	0.661129	0.558433
10505517	Tlr4	toll-like receptor 4	-1.32711	-0.182514	0.498369	-0.531425	-0.545355	0.427503
10491300	Skil	SKI-like	-1.22493	-0.971368	-1.04287	0.0412027	-0.264087	-0.297644
10458098	Fam13b	family with sequence similarity 13, member B	-1.28708	-0.444334	-0.274848	-0.324626	-0.442785	-0.023423
10348299	5830472F04Rik	RIKEN cDNA 5830472F04 gene	1.12284	0.596723	-0.224698	0.412548	0.125274	0.0252373
10391755	Ccdc43	coiled-coil domain containing 43	1.12274	1.7063	0.633135	0.414858	1.09995	0.903004
10372082	Nudt4	nudix (nucleoside diphosphate linked moiety X)-type motif 4	-1.01907	-1.40278	-1.12329	-0.076215	-0.819361	-0.776844
10536483	Tes	testis derived transcript	-1.04904	-0.993227	-0.0534697	-0.00613333	-0.514378	-0.579244
10350297	Kif14	kinesin family member 14	-1.07451	-1.63885	-1.90117	-0.427213	-0.920313	-1.09051
10398362	Rian	RNA imprinted and accumulated in nucleus	-1.47361	-0.117671	-0.917702	-0.964528	-0.195146	-0.498137
10472538	Dhrs9	dehydrogenase/reductase (SDR family) member 9	-1.10358	-1.05331	-1.77123	-0.301861	-0.740906	-0.905901
10515396	9530048O09Rik	RIKEN cDNA 9530048O09 gene	-1.10673	-0.603691	-0.812173	-0.249578	-0.309156	-0.398056
10361828	Cited2	Cbp/p300-interacting transactivator, with Glu/Asp-rich carboxy-terminal domain, 2	-1.17729	-0.859018	-1.02336	-0.695895	-0.826382	-0.774005
10446376	Man2a1	mannosidase 2, alpha 1	-1.0577	-1.2492	-0.948939	-0.215098	-0.212789	-0.603093
10371379	Nuak1	NUAK family, SNF1-like kinase, 1	-1.54144	-1.37238	-0.88033	-0.668281	-1.43977	-1.00678
10460151	Mrpl21	mitochondrial ribosomal protein L21	1.12312	0.814055	0.337754	0.048568	0.230825	0.188567
10462359	ENSMUSG00000052521	predicted gene, ENSMUSG00000052521	1.16299	0.739234	0.065124	0.413774	0.539309	0.427316
10401673	Tgfb3	transforming growth factor, beta 3	-1.1488	-1.118	-1.00295	-0.497258	-0.994627	-0.99673
10529299	Slbp	stem-loop binding protein	-1.00205	-0.462274	-0.265763	-0.206837	-0.435457	-0.171607
10364593	Cnn2	calponin 2	-1.1756	-1.19115	-1.69524	-0.232782	-0.498377	-1.55365
10422608	Oxct1	3-oxoacid CoA transferase 1	-1.18399	-1.92153	-1.07591	-0.146063	-0.274328	-0.674202
10598138	Spry3	sprouty homolog 3 (Drosophila)	-1.22403	-0.387964	-0.415244	-0.958626	-1.11182	-0.315873
10397216	Coq6	coenzyme Q6 homolog (yeast)	1.23427	1.03443	0.435822	0.395387	0.420284	0.223891
10361712	Shprh	SNF2 histone linker PHD RING helicase	1.13596	1.18735	0.422618	0.440256	0.6167	0.273616
10452085	Safb2	scaffold attachment factor B2	1.2726	1.20652	0.432046	0.401489	0.550618	-0.0517237
10594645	Rab8b	RAB8B, member RAS oncogene family	1.14218	0.922598	0.339315	0.404335	0.522462	0.100114
10366346	Phlda1	pleckstrin homology-like domain, family A, member 1	-1.31967	-1.38934	-2.24691	-1.10677	-1.04489	-1.46525
10476569	2310003L22Rik	RIKEN cDNA 2310003L22 gene	1.44384	1.04441	0.285145	0.430751	0.507186	-0.042009
10399897	Hbp1	high mobility group box transcription factor 1	1.59944	1.62571	1.22071	0.818638	1.36191	1.35683
10440977	Atp5o	ATP synthase, H+ transporting, mitochondrial F1 complex, O subunit	1.03582	0.961476	0.489483	0.0727293	0.232462	0.0582313
10578222	Dlc1	deleted in liver cancer 1	-1.21741	-0.919759	-0.727132	-0.248659	-0.898181	-0.40356
10498386	Igsf10	immunoglobulin superfamily, member 10	-1.20939	-1.76438	-1.74905	-0.297245	-0.913676	-2.1792
10376832	Adora2b	adenosine A2b receptor	-1.03036	-0.764069	-0.758663	-0.38486	-0.532581	-0.378053
10498383	Igsf10	immunoglobulin superfamily, member 10	-1.27135	-1.673	-1.81395	-0.310145	-0.926357	-1.84884
10441489	Gtf2h5	general transcription factor IIH, polypeptide 5	1.41385	1.42396	0.482999	0.403665	0.730282	0.464385
10364571	Wdr18	WD repeat domain 18	1.09816	1.1498	0.144237	0.191547	0.42415	0.358087
10400967	Six1	sine oculis-related homeobox 1 homolog (Drosophila)	-1.37973	-1.00541	-1.06247	-0.936355	-1.04743	-0.937932
10592585	Sc5d	sterol-C5-desaturase (fungal ERG3, delta-5-desaturase) homolog (S. cerevisae)	-1.07743	-0.353833	-0.377632	-0.437355	-0.624106	-0.388214
10408850	Nedd9	neural precursor cell expressed, developmentally down-regulated gene 9	-1.05705	-0.954883	-1.42787	-0.284826	-0.768557	-1.04892
10532819	Kctd10	potassium channel tetramerisation domain containing 10	-1.18307	-0.28976	-0.766795	-0.116829	-0.350687	-0.554409
10521461	Grpel1	GrpE-like 1, mitochondrial	1.05611	1.48267	0.728692	0.166078	0.748036	0.742293
10452213	Gtf2f1	general transcription factor IIF, polypeptide 1	1.00933	1.94664	0.657212	0.161246	1.15351	1.15715
10523451	Anxa3	annexin A3	-1.70315	-1.41556	-1.44173	-0.0977077	-0.42283	-1.26987
10456289	---	---	-1.16621	-0.668223	-0.575385	-0.350401	-0.43213	-0.326648
10412466	Hmgcs1	3-hydroxy-3-methylglutaryl-Coenzyme A synthase 1	-1.13812	-0.793944	-1.49385	-0.661564	-0.833028	-1.10179
10394770	Odc1	ornithine decarboxylase, structural 1	-1.01915	-0.827765	-1.10485	-0.12744	-0.128606	-0.492637
10519951	Pion	pigeon homolog (Drosophila)	1.63757	1.52268	0.26352	0.5847	0.792832	0.0388963
10419354	Map1lc3b	microtubule-associated protein 1 light chain 3 beta	1.16439	2.06106	1.40767	0.127205	0.47132	0.563544
10367717	BC013529	cDNA sequence BC013529	1.17407	1.449	0.707613	0.512549	1.20573	0.956687
10533050	Hspb8	heat shock protein 8	-1.0167	0.799341	0.44248	-0.192873	-0.0673417	0.256273
10441815	Sod2	superoxide dismutase 2, mitochondrial	1.11695	0.478787	0.170413	0.0626303	0.291383	0.247204
10576056	Map1lc3b	microtubule-associated protein 1 light chain 3 beta	1.17093	2.02937	1.34847	0.233001	0.54031	0.664148
10494910	Bcas2	breast carcinoma amplified sequence 2	1.47895	1.89007	1.07815	0.582547	0.902795	0.722811
10524631	Oasl1	2'-5' oligoadenylate synthetase-like 1	1.53276	0.73206	0.281642	0.822193	1.0671	0.345348
10461423	Fads3	fatty acid desaturase 3	-1.19768	-0.921113	-0.107257	-0.167872	-0.523509	-0.306267
10415640	Snora65	small nucleolar RNA, H/ACA box 65	-1.18093	-0.706682	-0.930476	-1.02918	-0.695869	-0.706039
10536499	Cav1	caveolin 1, caveolae protein	-1.35667	-1.92918	-2.08781	-0.211379	-0.614156	-1.58632
10399360	Rhob	ras homolog gene family, member B	-1.05191	0.817735	-0.636711	-0.790145	0.446589	-0.297847
10502224	Sgms2	sphingomyelin synthase 2	1.1455	0.65949	-0.039464	0.993359	0.800457	0.25686
10398364	---	---	-1.16836	0.0165583	-0.705768	-0.852277	-0.272494	-0.892498
10398420	---	---	-1.65528	-0.260998	-0.929902	-1.19187	-0.513828	-0.741267
10511703	Ripk2	receptor (TNFRSF)-interacting serine-threonine kinase 2	1.05481	0.698314	0.23884	0.36913	0.505235	0.598748
10479975	---	---	-1.47367	-1.3453	-0.59249	-0.762574	-0.838264	-0.655844
10507594	Slc2a1	solute carrier family 2 (facilitated glucose transporter), member 1	-1.01735	-0.0284467	-0.530225	0.0342353	0.0229687	0.0601333
10432573	Slc11a2	solute carrier family 11 (proton-coupled divalent metal ion transporters), member 2	1.04676	0.976673	0.715265	0.526422	0.997148	1.06318
10462193	Ndufb4	NADH dehydrogenase (ubiquinone) 1 beta subcomplex 4	-1.13297	-1.11195	-0.943117	0.036267	-0.244694	-0.382099
10569958	Ccl25	chemokine (C-C motif) ligand 25	1.11809	1.39599	0.334362	0.568651	0.870108	0.345504
10582388	---	---	-1.70896	-1.14613	-1.53363	-0.101479	-0.00628967	-0.247395
10361807	Hivep2	human immunodeficiency virus type I enhancer binding protein 2	1.24148	1.53712	1.1654	0.554661	0.954969	0.65835
10503010	Fpgt	fucose-1-phosphate guanylyltransferase	-1.04247	-0.644496	-0.837021	-0.293574	-0.138328	-0.228558
10499847	2500003M10Rik	RIKEN cDNA 2500003M10 gene	-1.07434	-0.734711	-0.572755	-0.534535	-0.834365	-0.746588
10354777	Satb2	special AT-rich sequence binding protein 2	-1.15825	-0.525281	-0.290154	-1.11545	-0.679767	-0.0119003
10417013	Dnajc3	DnaJ (Hsp40) homolog, subfamily C, member 3	-1.09862	-0.949717	0.32653	-0.0612463	-0.147948	0.154468
10417034	Dnajc3	DnaJ (Hsp40) homolog, subfamily C, member 3	-1.09862	-0.949717	0.32653	-0.0612463	-0.147948	0.154468
10435031	Ubxn7	UBX domain protein 7	1.07396	1.53471	1.10465	0.22149	0.80651	0.899365
10444932	2310014H01Rik	RIKEN cDNA 2310014H01 gene	-1.14343	-1.3428	-1.2994	-0.465322	-0.900611	-1.00853
10474399	Bdnf	brain derived neurotrophic factor	-1.16585	-0.95726	-0.699309	-0.208099	-0.78111	-0.314399
10474619	Fmn1	formin 1	-1.15054	-2.61885	-2.05166	-0.502334	-1.51012	-1.60146
10576051	Foxc2	forkhead box C2	-1.09657	-1.89022	-2.02271	-0.353933	-1.47189	-1.30798
10586744	Anxa2	annexin A2	-1.21904	-2.14622	-2.49081	-0.196201	-0.343517	-0.773844
10446771	Lclat1	lysocardiolipin acyltransferase 1	-1.01744	-1.44651	-1.53335	-0.092275	-0.463368	-1.18059
10471550	Rpl12	ribosomal protein L12	-1.19006	-0.372358	-0.611813	-0.918561	-0.529227	-0.904551
10398426	---	---	-1.08841	-0.376875	-0.819172	-0.61556	-0.435774	-0.532143
10354309	Col5a2	collagen, type V, alpha 2	-1.0541	-0.903235	-0.43	-0.13279	0.076803	0.01615
10356084	Irs1	insulin receptor substrate 1	-1.16533	-1.41777	-0.596236	-1.12647	-1.69851	-0.851476
10468639	Dclre1a	DNA cross-link repair 1A, PSO2 homolog (S. cerevisiae)	-1.09135	-1.17863	-0.505077	-0.698085	-1.05963	-1.05014
10378568	---	---	-1.55828	-0.79738	-0.800653	-0.751991	-0.959187	-0.756081
10474700	Thbs1	thrombospondin 1	-1.39063	-1.7357	-2.50155	0.0248917	-0.786992	-1.55382
10366277	E2f7	E2F transcription factor 7	-1.27181	-1.05112	0.192864	-0.534108	-0.773432	0.0476023
10436487	Vgll3	vestigial like 3 (Drosophila)	-1.36258	-0.113735	0.120822	-0.587512	-1.22658	-0.522318
10399908	Prkar2b	protein kinase, cAMP dependent regulatory, type II beta	-1.21116	-1.96131	-2.26639	-0.184795	-0.843442	-1.6321
10514338	---	---	-1.84447	-2.09313	-2.28093	-1.55441	-1.05686	-1.41862
10584561	9030425E11Rik	RIKEN cDNA 9030425E11 gene	1.0489	-0.415703	-0.701184	0.116463	0.137664	-0.285004
10544114	Hipk2	homeodomain interacting protein kinase 2	1.01729	-0.0215943	0.147067	0.279513	0.0825097	0.056206
10443535	Tbc1d22b	TBC1 domain family, member 22B	1.05956	1.36891	0.44404	0.026814	0.561194	0.0515453
10355893	Epha4	Eph receptor A4	-1.27307	-0.0923333	0.556517	-0.141886	-0.0936813	0.49077
10444658	Clic1	chloride intracellular channel 1	-1.17509	-0.441216	-0.432067	-0.242229	-0.303081	-0.541215
10398368	---	---	-1.34979	-0.447455	-0.884933	-0.516326	-0.205339	-0.120694
10543004	Pon2	paraoxonase 2	-1.01397	-1.36425	-0.441096	-0.362993	-0.834843	-1.0591
10456046	Pdgfrb	platelet derived growth factor receptor, beta polypeptide	-1.0434	-1.44252	-0.814218	-0.431432	-1.16146	-1.13166
10560481	Fosb	FBJ osteosarcoma oncogene B	-1.44017	0.245321	-1.80692	-0.361807	0.58293	-0.873886
10403352	Klf6	Kruppel-like factor 6	-1.47886	0.0174643	-0.242734	-0.823731	-0.100477	-0.273974
10523717	Spp1	secreted phosphoprotein 1	-1.81682	-2.35966	-3.00365	-0.475581	-0.741612	-1.4243
10407126	Plk2	polo-like kinase 2 (Drosophila)	-1.36361	-0.358837	-1.11891	-0.909234	-0.333102	-0.947526
10446907	Ttc27	tetratricopeptide repeat domain 27	1.12734	1.55225	0.729609	0.395433	0.955893	0.857443
10449000	Msln	mesothelin	-1.12236	-1.52807	-1.83127	-0.319894	-0.359848	-0.660407
10607865	Tmsb4x	thymosin, beta 4, X chromosome	-1.16363	-0.75099	-0.88961	-0.093374	-0.27643	-0.716595
10565738	2210018M11Rik	RIKEN cDNA 2210018M11 gene	1.01753	1.35592	0.823174	0.273209	0.713186	0.60167
10595211	Col12a1	collagen, type XII, alpha 1	-1.0799	-1.37918	-1.32109	-0.0517517	-0.145144	-0.490385
10584628	Thy1	thymus cell antigen 1, theta	-1.02196	-1.24058	-1.46294	-0.107138	-0.276292	-0.421931
10514185	---	---	-1.2013	-1.20407	-0.174211	-1.28306	-1.40489	-0.637159
10575548	---	---	-1.0281	-1.20726	-0.962376	-0.436491	-0.71207	-0.077833
10471535	Fam129b	family with sequence similarity 129, member B	-1.00136	-1.57588	-1.71279	0.0529133	-0.362123	-1.09609
10402783	Ahnak2	AHNAK nucleoprotein 2	-1.00149	-1.59082	-2.24956	-0.544964	-1.18226	-1.9203
10417269			-1.0126	-1.21484	-0.250391	-0.186196	-0.655534	0.0317573
10492682	1110032E23Rik	RIKEN cDNA 1110032E23 gene	-1.06771	-1.5727	-2.03183	-0.0738003	-0.633639	-1.87339
10390117	Itga3	integrin alpha 3	-1.14927	-1.43457	-0.927446	-0.291604	-0.6065	-0.716855
10425257	Polr2f	polymerase (RNA) II (DNA directed) polypeptide F	1.17338	1.2777	-0.0948443	0.125283	0.456078	0.416049
10398392	---	---	-1.29771	-0.630494	-1.02354	-0.589559	-0.230176	-0.573532
10542321	Ddx47	DEAD (Asp-Glu-Ala-Asp) box polypeptide 47	1.09037	1.30547	0.088345	0.053637	0.764044	0.439341
10484927	Slc39a13	solute carrier family 39 (metal ion transporter), member 13	-1.08773	-0.810975	-0.440178	-0.29313	-0.855643	-0.581582
10584259	Fez1	fasciculation and elongation protein zeta 1 (zygin I)	-1.09464	-1.20503	-1.027	-0.262171	-0.663941	-1.36036
10513008	Klf4	Kruppel-like factor 4 (gut)	-1.18458	-1.48881	-1.66535	0.130577	-0.920738	-0.718742
10367033	Zbtb39	zinc finger and BTB domain containing 39	-1.10525	-1.10451	-0.439839	-0.4327	-0.646145	-0.320942
10467068	Sgms1	sphingomyelin synthase 1	-1.09367	-0.999924	-0.762436	-0.362387	-1.04396	-1.12578
10495405	Slc25a24	solute carrier family 25 (mitochondrial carrier, phosphate carrier), member 24	-1.10734	-1.49733	-1.56146	-0.0840223	-0.894428	-1.57834
10590791	Birc2	baculoviral IAP repeat-containing 2	1.19798	0.997131	-0.0956843	0.363083	0.213927	-0.14721
10407435	Akr1c18	aldo-keto reductase family 1, member C18	-1.12127	-0.564309	-0.350653	-0.0663503	0.106702	0.085868
10398366	---	---	-1.08739	0.070469	-0.799129	-0.637404	-0.230923	-0.709475
10524327	Mn1	meningioma 1	-1.26698	-0.805357	-0.905217	-0.470822	-0.635811	-0.57063
10514658	---	---	1.19863	1.14973	0.411175	0.397012	0.0586517	0.396274
10468217	Actr1a	ARP1 actin-related protein 1 homolog A, centractin alpha (yeast)	1.00405	0.799987	0.187757	0.172993	0.450494	0.0418067
10450519	Tcf19	transcription factor 19	-1.10552	-1.37403	-0.422329	-0.525501	-1.55338	-1.22069
10558961	Tspan4	tetraspanin 4	-1.00209	-0.80613	-0.152351	-0.179476	-0.231851	-0.634194
10421172	Slc25a37	solute carrier family 25, member 37	1.06937	0.095615	-0.14331	0.566517	0.312341	0.146111
10574220	Cx3cl1	chemokine (C-X3-C motif) ligand 1	-1.0449	-1.6609	-1.87712	-0.0739633	-0.448982	-1.49609
10605874	Eda2r	ectodysplasin A2 isoform receptor	1.16347	2.01552	0.662857	-0.037979	1.45801	1.46276
10434845	Il1rap	interleukin 1 receptor accessory protein	-1.03026	-1.07172	-1.00589	0.0157013	-0.230964	-0.768581
10578361	Asah1	N-acylsphingosine amidohydrolase 1	-1.0025	-0.960613	-0.92078	-0.199506	-0.2266	-0.44305
10389601	1200011M11Rik	RIKEN cDNA 1200011M11 gene	1.03096	1.2757	0.238243	0.400711	0.965487	0.320527
10556297	Adm	adrenomedullin	-1.47459	-1.40736	-2.0555	-0.174204	-1.08002	-1.29484
10398388	---	---	-1.51416	-0.259599	-1.14367	-1.8127	-0.538173	-1.31614
10498992	Tlr2	toll-like receptor 2	1.28523	0.29859	0.313073	1.2408	0.896102	0.511977
10493820	S100a6	S100 calcium binding protein A6 (calcyclin)	-1.58887	-1.21907	-1.25326	-0.173911	-0.168065	-0.371385
10413222	Ppif	peptidylprolyl isomerase F (cyclophilin F)	-1.04586	-0.820982	-0.669596	-0.704395	-1.31964	-1.0626
10414594	Mett11d1	methyltransferase 11 domain containing 1	1.06258	0.600118	0.41743	0.421029	0.234731	0.134433
10498441	Gpr149	G protein-coupled receptor 149	-1.129	-1.68974	-1.91902	-0.464398	-1.2281	-1.62274
10493812	S100a4	S100 calcium binding protein A4	-1.04627	-1.3076	-1.45049	-0.166282	-0.260078	-0.496083
10372457	Tbc1d15	TBC1 domain family, member 15	1.17369	1.55269	1.18305	0.346923	0.882041	0.874745
10398396	---	---	-1.14516	-0.0989153	-0.424671	-0.963709	-0.288417	-0.571951
10552311	OTTMUSG00000022427	predicted gene, OTTMUSG00000022427	-1.21686	-0.79225	-0.733495	-0.0707	-0.386933	-0.548837
10389238	Dusp14	dual specificity phosphatase 14	-1.23215	0.180429	0.127101	-0.403146	-0.457256	0.0672897
10392261	Smurf2	SMAD specific E3 ubiquitin protein ligase 2	-1.20215	-0.651459	-0.706073	-0.439733	-0.660628	-0.363076
10346551	Cflar	CASP8 and FADD-like apoptosis regulator	-1.01922	-0.534672	-0.779728	-0.35169	-0.085985	-0.342194
10497931	Cflar	CASP8 and FADD-like apoptosis regulator	-1.01626	-0.62689	-0.855775	-0.456205	-0.406744	-0.331552
10398390	---	---	-1.31428	-0.325571	-1.17869	-0.505687	-0.486989	-0.363714
10413047	Plau	plasminogen activator, urokinase	-1.27472	-1.18725	-2.13022	0.137791	-0.026421	-0.565111
10344981	Pi15	peptidase inhibitor 15	-1.1257	-1.42721	-1.15069	0.13884	-0.281124	-0.37295
10454077	Taf4b	TAF4B RNA polymerase II, TATA box binding protein (TBP)-associated factor	1.1868	2.01554	1.06766	0.717142	1.70048	1.0949
10453429	Pigf	phosphatidylinositol glycan anchor biosynthesis, class F	1.18911	1.47161	0.71544	0.159671	0.77459	0.82615
10400383	2700097O09Rik	RIKEN cDNA 2700097O09 gene	1.68403	1.83671	0.979598	0.305243	0.774312	0.851318
10488697	Plagl2	pleiomorphic adenoma gene-like 2	-1.02777	-1.15454	-0.61618	-0.692569	-0.982214	-0.765378
10495685	Arhgap29	Rho GTPase activating protein 29	-1.06423	-0.092235	0.127434	-0.587425	-1.40438	-0.417734
10424347	EG665565	predicted gene, EG665565	-1.39379	-0.313675	-0.459875	-0.379652	-0.342442	-0.819628
10507299	Gpbp1l1	GC-rich promoter binding protein 1-like 1	1.02022	1.8401	0.928113	0.481293	1.44685	0.977722
10583402	Zfp317	zinc finger protein 317	-1.04055	-0.0238303	-0.102127	-0.509386	-0.250823	0.0643337
10393431	Tk1	thymidine kinase 1	-1.01756	-1.93353	-1.53885	-0.515458	-1.69019	-3.3497
10374777	Efemp1	epidermal growth factor-containing fibulin-like extracellular matrix protein 1	-1.07475	-1.46143	-1.69489	-0.133381	-0.324095	-0.564959
10394978	Rrm2	ribonucleotide reductase M2	-1.07971	-1.63559	-1.09783	-0.15039	-0.734505	-1.23087
10597973	Lztfl1	leucine zipper transcription factor-like 1	1.39135	1.18164	0.219799	0.533474	0.526389	0.492868
10583203	Phxr4	per-hexamer repeat gene 4	1.02477	-0.00916867	0.266385	0.375252	0.00339933	0.107698
10359948	Uap1	UDP-N-acetylglucosamine pyrophosphorylase 1	1.08745	0.248206	-0.443297	0.713298	0.780266	0.285197
10452427	---	---	1.0436	-0.444103	0.366693	0.506748	-0.186353	0.432909
10427035	Nr4a1	nuclear receptor subfamily 4, group A, member 1	-1.07261	-1.44175	-3.57225	-0.0837373	-1.11934	-2.64139
10598976	Timp1	tissue inhibitor of metalloproteinase 1	-1.09843	-0.889773	-1.95895	-0.0476083	-0.022948	-0.0321403
10393754	Actg1	actin, gamma, cytoplasmic 1	-1.12725	-1.03822	-1.68155	-0.187243	-0.37737	-0.792151
10506424	Actg1	actin, gamma, cytoplasmic 1	-1.08662	-0.971615	-1.60809	-0.156627	-0.340143	-0.735774
10460541	Cd248	CD248 antigen, endosialin	-1.03994	-0.886011	-1.1065	-0.33854	-0.717842	-1.17164
10467191	Ankrd1	ankyrin repeat domain 1 (cardiac muscle)	-1.39223	-2.63614	-2.94314	-0.354208	-2.37938	-2.08538
10401335	Med6	mediator of RNA polymerase II transcription, subunit 6 homolog (yeast)	1.11132	1.03334	0.114249	0.223032	0.52085	-0.206173
10531342	U90926	cDNA sequence U90926	-1.01262	-0.993051	-1.01505	-0.222507	-0.254293	-0.702149
10415784	Trim13	tripartite motif-containing 13	1.4878	1.90153	0.380703	1.26348	1.14062	0.410895
10542355	Emp1	epithelial membrane protein 1	-1.24941	-1.09946	-1.26158	-0.194293	-0.281403	-0.686786
10590801	Birc3	baculoviral IAP repeat-containing 3	1.06113	-0.0969247	-0.238877	0.630811	0.752283	0.354443
10523175	Ereg	epiregulin	-1.24438	-0.605333	-1.24088	0.261001	0.182519	-0.00566067
10571653	Actg1	actin, gamma, cytoplasmic 1	-1.28384	-0.886012	-1.58489	-0.210997	-0.430775	-0.796488
10527880	Pex1	peroxisomal biogenesis factor 1	1.16805	1.08428	0.264931	0.746814	0.975406	0.580852
10398360	---	---	-1.69744	-0.157658	-1.33219	-0.826003	0.0622527	-0.101173
10498620	Trim59	tripartite motif-containing 59	-1.1695	-1.47258	-1.64751	-0.570197	-0.957803	-1.41503
10487021	Slc30a4	solute carrier family 30 (zinc transporter), member 4	-1.22725	-0.73068	-0.549525	-0.131568	-0.28813	-0.322474
10511282	Tnfrsf4	tumor necrosis factor receptor superfamily, member 4	1.11529	0.429662	-0.271274	0.14815	0.288047	-0.131165
10379560	Zfp830	zinc finger protein 830	1.04746	1.09003	0.028938	0.767268	0.558588	0.478316
10406417	Actg1	actin, gamma, cytoplasmic 1	-1.01194	-0.871827	-1.50692	-0.187777	-0.409063	-0.749223
10406407	Arrdc3	arrestin domain containing 3	-1.17456	-1.62495	-1.65157	-0.789532	-1.41037	-1.06092
10351111	Dnm3os	dynamin 3, opposite strand	-1.19076	-1.46406	-1.8478	-0.584142	-1.27603	-1.16347
10482762	Idi1	isopentenyl-diphosphate delta isomerase	-1.04055	-0.175407	-1.24685	-0.705934	-0.657579	-0.89734
10403413	Idi1	isopentenyl-diphosphate delta isomerase	-1.07208	-0.222544	-1.34611	-0.620803	-0.534298	-0.898421
10412517	ENSMUSG00000057445	predicted gene, ENSMUSG00000057445	-1.08243	-1.30938	-0.513387	-0.475245	-0.918871	-0.327189
10546775	Trnt1	tRNA nucleotidyl transferase, CCA-adding, 1	1.27955	1.5598	0.496797	0.279702	0.896936	0.530953
10456719	---	---	-1.05758	-0.329732	-0.840555	-0.8387	-0.0170387	-0.365283
10398354	---	---	-1.10969	-0.146136	-0.512485	-0.873849	-0.0419453	-0.201567
10407057	Ercc8	excision repaiross-complementing rodent repair deficiency, complementation group 8	1.03705	0.833123	-0.130608	0.719425	1.03622	0.489426
10370931	Mknk2	MAP kinase-interacting serine/threonine kinase 2	0.513225	1.99193	0.780085	-0.226265	0.676225	0.871997
10559796	Peg3	paternally expressed 3	0.742719	2.63231	2.39416	0.305689	1.28768	1.445
10408239	Hist1h3f	histone cluster 1, H3f	-0.528118	-2.33654	-3.06241	-0.230541	-0.864136	-1.26467
10494402	Hist2h3c1	histone cluster 2, H3c1	-0.590111	-2.26203	-2.85165	-0.214397	-0.906969	-1.29418
10408081	Hist1h1b	histone cluster 1, H1b	-0.584268	-2.75774	-3.69959	-0.209134	-0.90134	-1.46145
10403941	Hist1h3g	histone cluster 1, H3g	-0.481125	-2.33659	-2.99386	-0.244285	-0.877686	-1.27012
10404028	Hist1h3g	histone cluster 1, H3g	-0.503363	-2.28799	-2.85208	-0.217291	-0.861476	-1.2751
10408083	Hist1h3g	histone cluster 1, H3g	-0.515059	-2.34286	-2.9903	-0.206841	-0.847884	-1.28257
10494405	Hist2h3b	histone cluster 2, H3b	-0.57333	-2.35521	-3.08264	-0.219453	-0.910329	-1.33033
10408246	Hist1h3a	histone cluster 1, H3a	-0.456996	-2.26863	-2.90422	-0.208114	-0.838416	-1.25957
10404065	Hist1h3f	histone cluster 1, H3f	-0.495626	-2.38098	-3.10965	-0.253622	-0.869698	-1.29811
10408202	Hist1h3f	histone cluster 1, H3f	-0.49578	-2.37322	-3.05357	-0.275078	-0.916085	-1.31305
10404049	Hist1h3g	histone cluster 1, H3g	-0.510421	-2.41188	-3.0993	-0.259585	-0.868642	-1.28885
10414623	E130112L23Rik	RIKEN cDNA E130112L23 gene	-0.512999	-2.07857	-2.20127	-0.0657263	-0.893585	-1.74978
10355730	1810031K17Rik	RIKEN cDNA 1810031K17 gene	0.796975	2.22614	2.25678	-0.0510673	0.554908	1.0142
10545130	Gadd45a	growth arrest and DNA-damage-inducible 45 alpha	0.199679	2.62026	1.95099	0.386959	1.94684	2.06693
10606714	Gla	galactosidase, alpha	0.996282	1.70104	1.43274	0.298199	0.628123	0.888009
10453272	Zfp36l2	zinc finger protein 36, C3H type-like 2	-0.296218	-2.14546	-2.36108	-0.106194	-1.50248	-2.09179
10501164	Csf1	colony stimulating factor 1 (macrophage)	-0.981885	-2.03473	-2.49325	0.0909167	-0.685038	-1.54558
10491699	Fgf2	fibroblast growth factor 2	-0.931653	-2.0737	-1.88119	-0.00669967	-0.585033	-0.969942
10417124	B930095G15Rik	RIKEN cDNA B930095G15 gene	-0.303038	-2.27864	-1.2263	-0.221153	-1.45854	-0.916103
10587085	BC031353	cDNA sequence BC031353	0.420661	2.01598	1.61292	0.176522	0.942231	0.837521
10598389	Wdr45	WD repeat domain 45	0.776472	1.58032	1.50536	0.240776	0.522265	0.947155
10494395	Hist2h2aa1	histone cluster 2, H2aa1	-0.353545	-1.70433	-2.12689	-0.103168	-0.711892	-0.992034
10582811	Irf2bp2	interferon regulatory factor 2 binding protein 2	-0.770311	-1.98823	-2.00606	-0.159271	-1.60083	-1.84646
10372796	Hmga2	high mobility group AT-hook 2	-0.516309	-1.82907	-1.92343	-0.164067	-0.356531	-0.852267
10404045	Hist1h2ao	histone cluster 1, H2ao	-0.251816	-1.58019	-1.9643	-0.038327	-0.682262	-0.934096
10408085	Hist1h2an	histone cluster 1, H2an	-0.266543	-1.58215	-2.01353	-0.0767203	-0.7102	-0.963217
10408629	1300014I06Rik	RIKEN cDNA 1300014I06 gene	-0.974026	-1.78514	-1.61999	0.169062	-0.768165	-0.808341
10408118	Hist1h2ao	histone cluster 1, H2ao	-0.315888	-1.56992	-1.98972	-0.0691793	-0.682038	-0.931151
10565255	9930013L23Rik	RIKEN cDNA 9930013L23 gene	-0.939942	-2.32119	-2.01666	0.131116	-0.681841	-1.43995
10387588	Polr2a	polymerase (RNA) II (DNA directed) polypeptide A	0.809651	1.83681	1.11001	0.004964	0.828477	0.89124
10355536	Tns1	tensin 1	-0.626495	-1.93522	-1.48699	-0.180393	-0.999287	-1.42229
10408094	Hist1h2ao	histone cluster 1, H2ao	-0.241871	-1.5606	-1.95833	-0.0608633	-0.676893	-0.946623
10500329	Hist2h2aa1	histone cluster 2, H2aa1	-0.192707	-1.5428	-1.94471	-0.044712	-0.644475	-0.862951
10542066	Tspan11	tetraspanin 11	-0.523066	-1.68258	-2.03744	0.0264683	-0.533423	-1.70586
10408111	Hist1h2ao	histone cluster 1, H2ao	-0.258581	-1.54392	-1.98792	-0.077954	-0.690089	-0.940348
10516932	Sesn2	sestrin 2	0.78469	1.98534	0.425606	0.72909	1.76814	1.1754
10403955	Hist1h2ao	histone cluster 1, H2ao	-0.24663	-1.54409	-1.98461	-0.0632233	-0.68446	-0.94753
10548905	Eps8	epidermal growth factor receptor pathway substrate 8	-0.514221	-1.75087	-1.21871	0.147651	-0.764986	-1.26219
10494390	Hist2h2aa1	histone cluster 2, H2aa1	-0.193069	-1.4827	-1.90168	-0.039658	-0.642034	-0.852439
10568714	Mki67	antigen identified by monoclonal antibody Ki 67	-0.324843	-1.78298	-3.05552	-0.194683	-1.05806	-2.23008
10494386	Hist1h2an	histone cluster 1, H2an	-0.219976	-1.46599	-1.83462	-0.0975963	-0.627539	-0.852593
10403938	Hist1h2ao	histone cluster 1, H2ao	-0.284456	-1.48322	-1.95721	-0.0752683	-0.660364	-0.891475
10404026	Hist1h2af	histone cluster 1, H2af	-0.237899	-1.4948	-1.94886	-0.0822477	-0.679867	-0.942859
10572838	Sin3b	transcriptional regulator, SIN3B (yeast)	0.77995	1.64633	0.397411	0.0332523	1.18491	1.05573
10428707	Has2	hyaluronan synthase 2	-0.661586	-2.72922	-2.87792	0.0847173	-1.83102	-2.18695
10500069	Pip5k1a	phosphatidylinositol-4-phosphate 5-kinase, type 1 alpha	0.872885	1.58407	0.718701	0.593539	1.36959	1.01764
10408072	Hist1h2ao	histone cluster 1, H2ao	-0.268916	-1.53791	-2.00347	-0.0901193	-0.684852	-0.944621
10500324	Hist2h2aa1	histone cluster 2, H2aa1	-0.246349	-1.52042	-1.84242	-0.0908953	-0.658225	-0.906434
10383708	Rnf185	ring finger protein 185	0.216816	1.5086	1.06509	-0.126595	0.281859	0.616583
10404067	Hist1h4b	histone cluster 1, H4b	-0.391312	-2.28591	-2.73983	-0.14756	-0.634792	-0.998007
10409220	Hist2h2aa1	histone cluster 2, H2aa1	-0.154634	-1.48717	-1.87726	-0.03761	-0.633944	-0.862884
10584634	Usp2	ubiquitin specific peptidase 2	-0.949497	-1.79157	-1.68063	-0.393741	-1.04821	-0.856169
10567838	Spns1	spinster homolog 1 (Drosophila)	0.999322	1.56539	1.38497	0.200451	0.738047	0.97722
10403957	Hist1h4m	histone cluster 1, H4m	-0.461629	-2.28899	-2.84471	-0.139864	-0.651009	-1.00257
10408092	Hist1h4m	histone cluster 1, H4m	-0.461629	-2.28899	-2.84471	-0.139864	-0.651009	-1.00257
10574087	Herpud1	homocysteine-inducible, endoplasmic reticulum stress-inducible, ubiquitin-like domain member 1	0.230289	1.89159	1.9644	0.141118	1.1371	1.6246
10513208	Svep1	sushi, von Willebrand factor type A, EGF and pentraxin domain containing 1	-0.751914	-1.94608	-1.28963	-0.0977937	-0.354443	-0.638926
10403978	RP23-38E20.1	predicted gene, OTTMUSG00000013203	-0.295575	-2.34511	-2.90507	-0.310809	-0.816693	-1.38689
10393559	Timp2	tissue inhibitor of metalloproteinase 2	-0.853155	-1.5246	-2.17195	-0.161846	-0.12449	-0.550514
10348493	Lrrfip1	leucine rich repeat (in FLII) interacting protein 1	-0.849728	-1.56161	-1.16856	0.00945	-0.505129	-0.790802
10408074	Hist1h4b	histone cluster 1, H4b	-0.396276	-2.26012	-2.74551	-0.157153	-0.629509	-0.962223
10363894	Ipmk	inositol polyphosphate multikinase	0.84513	1.36332	0.722431	0.32006	0.659931	0.494301
10384885	Spnb2	spectrin beta 2	-0.781943	-1.58641	-0.564463	-0.17867	-0.462076	-0.949495
10447264	Slc3a1	solute carrier family 3, member 1	0.218771	1.93961	0.343276	-0.289398	0.522322	0.217735
10590452	Abhd5	abhydrolase domain containing 5	0.521881	1.38592	1.30632	-0.000501	0.323996	0.757798
10496494	Tspan5	tetraspanin 5	-0.763104	-1.73506	-0.385713	-0.0715707	-0.876842	-0.915856
10379953	4632419I22Rik	RIKEN cDNA 4632419I22 gene	-0.685456	-1.48192	-0.810202	-0.457365	-0.853106	-1.2751
10398240	Eml1	echinoderm microtubule associated protein like 1	-0.188591	-1.51143	-1.05229	-0.326152	-1.03726	-1.41151
10545450	Tgoln1	trans-golgi network protein	0.915901	1.34358	0.687822	0.607178	1.07023	1.05331
10567750	Gtf3c1	general transcription factor III C 1	0.993213	1.55702	0.494042	0.00870267	0.538252	0.716552
10373407	Mbc2	membrane bound C2 domain containing protein	-0.0909237	1.71903	1.87547	0.061589	0.527454	0.994766
10542079	Foxm1	forkhead box M1	-0.73546	-1.46284	-1.94789	-0.400653	-0.933656	-1.89548
10550237	Napa	N-ethylmaleimide sensitive fusion protein attachment protein alpha	0.891454	1.47667	0.669051	-0.017218	0.427433	0.408345
10381939	Tanc2	tetratricopeptide repeat, ankyrin repeat and coiled-coil containing 2	-0.512442	-1.34086	-0.15597	-0.0863247	-0.930622	-0.649551
10603289	Clcn5	chloride channel 5	0.828164	1.57287	1.89649	0.322897	0.97547	1.58838
10403948	Hist1h2be	histone cluster 1, H2be	-0.303891	-2.12894	-2.50047	-0.297466	-0.768472	-1.34307
10391348	Fam134c	family with sequence similarity 134, member C	0.964386	1.49472	1.24018	0.238384	0.881773	1.1714
10381697	Hexim1	hexamethylene bis-acetamide inducible 1	-0.080882	1.65685	0.118332	-0.021705	0.769176	0.00794867
10404404	Foxf2	forkhead box F2	-0.978209	-1.43884	-1.31158	-0.1457	-1.0987	-0.863556
10534921	Mepce	methylphosphate capping enzyme	0.390978	1.36845	0.565898	0.183441	0.755947	0.412293
10377215	Gas7	growth arrest specific 7	-0.183202	-1.58715	-0.78254	-0.0659643	-0.856373	-0.758487
10408210	Hist1h2bc	histone cluster 1, H2bc	-0.322086	-2.38515	-2.69812	-0.296308	-0.864017	-1.34023
10541279	Bcl2l13	BCL2-like 13 (apoptosis facilitator)	0.49765	1.51498	0.501957	0.256651	0.862242	0.70989
10352294	BC031781	cDNA sequence BC031781	0.75509	1.41872	0.764223	0.688047	1.22357	0.944376
10468311	Sh3pxd2a	SH3 and PX domains 2A	-0.565155	-1.68521	-1.53722	-0.038154	-0.55141	-0.878086
10561104	Axl	AXL receptor tyrosine kinase	-0.99536	-1.30896	-1.27516	-0.195486	-0.334739	-0.693917
10398319	Dlk1	delta-like 1 homolog (Drosophila)	-0.975627	-1.73994	-1.82092	-0.115076	-0.128774	-0.175253
10403959	RP23-38E20.1	predicted gene, OTTMUSG00000013203	-0.256665	-1.81473	-2.16184	-0.337693	-0.794531	-1.28445
10408087	RP23-38E20.1	predicted gene, OTTMUSG00000013203	-0.256665	-1.81473	-2.16184	-0.337693	-0.794531	-1.28445
10513256	Lpar1	lysophosphatidic acid receptor 1	-0.374924	-1.58883	-0.667308	-0.034924	-0.854094	-0.921092
10488322	A230067G21Rik	RIKEN cDNA A230067G21 gene	-0.0784847	1.41691	1.75899	-0.122041	0.763061	1.26121
10408070	RP23-38E20.1	predicted gene, OTTMUSG00000013203	-0.278944	-2.484	-3.00898	-0.28576	-0.844835	-1.35952
10515519	Atp6v0b	ATPase, H+ transporting, lysosomal V0 subunit B	0.390511	1.38115	1.53267	-0.103601	0.257004	0.456777
10368888	Foxo3	forkhead box O3	0.481457	1.39047	0.496572	-0.0244293	0.670653	0.382196
10519717	Sema3a	sema domain, immunoglobulin domain (Ig), short basic domain, secreted, (semaphorin) 3A	-0.970202	-1.89604	-1.37014	-0.107283	-1.00414	-1.76542
10462140	Dock8	dedicator of cytokinesis 8	0.004451	-1.37988	-0.846539	0.00259333	-0.314681	-0.906079
10375002	Cpeb4	cytoplasmic polyadenylation element binding protein 4	0.118811	1.3215	0.990294	0.106018	1.12695	1.2342
10592830	Vps11	vacuolar protein sorting 11 (yeast)	0.915756	1.43653	0.954776	0.527481	0.902331	0.960674
10475080	Mapkbp1	mitogen-activated protein kinase binding protein 1	0.603814	1.41393	1.07993	-0.110429	0.581177	0.79921
10498647	B3galnt1	UDP-GalNAc:betaGlcNAc beta 1,3-galactosaminyltransferase, polypeptide 1	-0.72889	-1.48452	-1.43669	-0.318386	-1.33029	-1.5246
10492689	Pdgfc	platelet-derived growth factor, C polypeptide	-0.523923	-1.633	-0.794146	-0.131831	-1.05183	-1.212
10481592	Dnm1	dynamin 1	-0.658642	-1.45236	-1.1635	-0.206381	-0.33788	-0.698933
10492310	Mbnl1	muscleblind-like 1 (Drosophila)	-0.771084	-1.68735	-1.12682	-0.0682137	-0.646618	-1.13418
10442087	4930546H06Rik	RIKEN cDNA 4930546H06 gene	-0.843119	-1.43979	-1.18019	-0.593564	-0.989461	-0.494369
10403980	RP23-38E20.1	predicted gene, OTTMUSG00000013203	-0.30972	-2.21397	-2.72379	-0.310584	-0.870204	-1.38599
10421029	Cdca2	cell division cycle associated 2	-0.749684	-1.6161	-2.29228	-0.833861	-0.967472	-2.05131
10408243	Hist1h4b	histone cluster 1, H4b	-0.370825	-2.08356	-2.48758	-0.155774	-0.671655	-0.964328
10593316	---	---	0.248777	-2.47767	-1.70953	0.540262	-0.496213	-0.531503
10471844	Nek6	NIMA (never in mitosis gene a)-related expressed kinase 6	-0.905861	-1.46747	-1.02954	-0.525566	-1.03507	-1.21736
10600814	Gspt2	G1 to S phase transition 2	0.804628	1.62737	0.46869	0.332114	0.501397	0.267708
10360563	Smyd3	SET and MYND domain containing 3	0.323708	1.4535	1.85405	0.0228453	0.453394	0.946587
10417095	Farp1	FERM, RhoGEF (Arhgef) and pleckstrin domain protein 1 (chondrocyte-derived)	-0.615497	-1.81279	-1.33484	-0.0618687	-0.44635	-1.07795
10356520	Col6a3	collagen, type VI, alpha 3	-0.950187	-1.33267	-1.4734	-0.162595	-0.173705	-0.436233
10450374	D17H6S56E-5	DNA segment, Chr 17, human D6S56E 5	-0.696428	-1.51762	-1.64525	-0.300639	-0.995501	-2.0208
10599696	Ddx26b	DEAD/H (Asp-Glu-Ala-Asp/His) box polypeptide 26B	0.547664	2.07643	1.57343	-0.0384983	1.11925	1.12958
10406676	Lhfpl2	lipoma HMGIC fusion partner-like 2	-0.336564	-1.40067	-1.22323	0.005295	-0.980156	-0.92205
10557716	Rnf40	ring finger protein 40	0.945947	1.45768	0.408884	0.351962	1.2127	0.998838
10606473	Hdx	highly divergent homeobox	0.435126	1.89558	0.998356	-0.0639467	0.954565	0.851749
10380381	Tob1	transducer of ErbB-2.1	-0.156496	1.95759	0.903429	-0.304509	0.935292	0.374945
10492997	Etv3	ets variant gene 3	0.563077	1.23762	0.617325	0.155497	0.753349	0.696348
10477717	Procr	protein C receptor, endothelial	0.24478	1.74666	0.96312	0.44415	1.18614	1.57363
10497831	Ccna2	cyclin A2	-0.46007	-1.93574	-2.39548	-0.22669	-0.976959	-2.46112
10450103	H2-Ke6	H2-K region expressed gene 6	0.732214	1.5966	0.813154	0.261716	0.638668	0.374788
10509280	Hspg2	perlecan (heparan sulfate proteoglycan 2)	-0.393418	-1.38028	-1.02563	-0.277836	-0.336875	-0.571732
10469987	Man1b1	mannosidase, alpha, class 1B, member 1	0.981759	1.40414	0.719057	0.215717	0.475278	0.461678
10417212	Itgbl1	integrin, beta-like 1	-0.614211	-1.4395	-1.80479	-0.105489	-0.265856	-0.557513
10419542	Tmem55b	transmembrane protein 55b	0.6563	1.20551	1.12502	0.278085	0.397508	0.656747
10428998	Asap1	ArfGAP with SH# domain, ankyrin repeat and PH domain1	0.209074	-1.48978	-1.17331	0.117334	-0.821685	-1.43961
10371846	Apaf1	apoptotic peptidase activating factor 1	-0.172108	1.44107	0.951944	-0.286484	0.974739	1.05851
10389245	Tada2l	transcriptional adaptor 2 (ADA2 homolog, yeast)-like	-0.495728	-1.3755	-0.242073	-0.65143	-1.00705	-0.605728
10384529	Cep68	centrosomal protein 68	-0.567285	-1.40103	-1.26283	-0.343996	-0.861463	-0.762328
10545436	Elmod3	ELMO/CED-12 domain containing 3	0.693109	1.39912	0.502433	-0.0820067	0.47038	-0.113173
10479063	Rab22a	RAB22A, member RAS oncogene family	0.616566	1.13565	0.231427	0.223729	0.54739	0.506443
10350046	Kdm5b	lysine (K)-specific demethylase 5B	0.145217	1.41254	1.43703	-0.170099	0.824198	1.42742
10446928	Ltbp1	latent transforming growth factor beta binding protein 1	-0.324911	-1.57188	-1.25664	-0.0428787	-0.221924	-0.945285
10554969	Odz4	odd Oz/ten-m homolog 4 (Drosophila)	-0.412943	-1.53924	-1.40572	-0.004141	-0.74345	-1.3399
10400896	2810055F11Rik	RIKEN cDNA 2810055F11 gene	-0.674211	-1.25449	-0.928983	-0.689872	-1.18393	-1.27395
10556381	Mical2	microtubule associated monoxygenase, calponin and LIM domain containing 2	-0.624923	-1.56138	-1.28864	0.192731	-0.573561	-0.914927
10400089	Gm889	gene model 889, (NCBI)	0.136575	1.4104	-0.433479	0.070515	1.03912	-0.253963
10435162	Lrch3	leucine-rich repeats and calponin homology (CH) domain containing 3	0.720098	1.30343	0.543839	0.313179	0.993839	0.529619
10385271	Ccng1	cyclin G1	0.596477	1.39996	-0.264436	-0.193448	0.460571	0.488031
10443131	Itpr3	inositol 1,4,5-triphosphate receptor 3	-0.658527	-1.24118	-0.306437	-0.24511	-0.441126	-0.501517
10423363	Ank	progressive ankylosis	-0.174494	-1.61412	-1.39634	-0.0198377	-0.206372	-0.848603
10358091	Nav1	neuron navigator 1	-0.256371	-1.22708	-1.38018	-0.0580587	-0.84149	-1.28492
10542200	Gabarapl1	gamma-aminobutyric acid (GABA) A receptor-associated protein-like 1	0.922931	1.5402	1.15511	0.07486	0.665634	0.822369
10561679	Psmd8	proteasome (prosome, macropain) 26S subunit, non-ATPase, 8	0.55344	1.65962	0.994229	0.0505423	0.474874	0.725763
10560592	Clptm1	cleft lip and palate associated transmembrane protein 1	0.894318	1.17825	0.295316	-0.0433987	0.449439	0.48485
10597817	Cck	cholecystokinin	-0.905412	-1.23572	-1.23939	-0.224192	-0.506413	-0.738863
10401192	Zfyve26	zinc finger, FYVE domain containing 26	0.521015	1.23256	1.0659	-0.0518953	0.637666	0.770116
10380859	Crkrs	CDC2-related kinase, arginine/serine-rich	-0.163844	1.12737	0.00949	0.267016	1.10412	0.262216
10391143	Klhl11	kelch-like 11 (Drosophila)	0.717414	1.26474	0.227999	0.303157	0.747669	0.190775
10504703	AU014645	expressed sequence AU014645	0.908054	1.52648	0.620541	0.222758	0.682229	0.680325
10368720	Slc16a10	solute carrier family 16 (monocarboxylic acid transporters), member 10	0.412738	1.42776	0.967793	0.231862	0.652747	0.951294
10568668	Adam12	a disintegrin and metallopeptidase domain 12 (meltrin alpha)	-0.412099	-1.42693	-1.63181	0.021766	-0.133025	-0.591364
10593856	C230081A13Rik	RIKEN cDNA C230081A13 gene	-0.0865697	-1.43224	-0.934054	0.0599757	-1.02328	-0.679679
10499168	Kirrel	kin of IRRE like (Drosophila)	-0.0344453	-1.46014	-1.17682	-0.00189967	-0.128196	-0.552225
10358733	Rgl1	ral guanine nucleotide dissociation stimulator,-like 1	-0.856744	-1.35094	-0.295576	-0.042089	-1.3337	-0.333615
10584595	2610203C20Rik	RIKEN cDNA 2610203C20 gene	-0.745727	-1.87576	-1.82996	-0.410492	-1.28615	-0.975681
10493421	1110013L07Rik	RIKEN cDNA 1110013L07 gene	0.37709	1.07295	1.06851	-0.00896733	0.572965	0.746957
10447951	Thbs2	thrombospondin 2	-0.701359	-1.31113	-1.53955	-0.0267903	0.00968567	-0.480369
10591781	Anln	anillin, actin binding protein	-0.970474	-1.98395	-2.97561	-0.347254	-1.08122	-2.33492
10504056	Ubap1	ubiquitin-associated protein 1	0.386339	1.28438	0.619961	0.094812	0.883096	0.942368
10550574	Dmpk	dystrophia myotonica-protein kinase	0.89922	1.38913	0.598778	0.46011	0.872513	0.531692
10368886	Foxo3	forkhead box O3	0.488082	1.45568	0.327994	0.0566363	0.890995	0.426161
10555118	Pak1	p21 (CDKN1A)-activated kinase 1	-0.60444	-1.307	-0.781201	-0.401245	-0.824568	-1.18889
10514590	Dock7	dedicator of cytokinesis 7	-0.505805	-1.25728	-0.25929	-0.12049	-0.421568	-0.65277
10496727	Ddah1	dimethylarginine dimethylaminohydrolase 1	-0.573421	-1.61944	-0.749855	-0.051652	-0.288503	-0.743646
10423599	Matn2	matrilin 2	-0.582625	-1.26446	-1.43094	-0.174611	-0.242066	-0.671737
10556266	Wee1	WEE 1 homolog 1 (S. pombe)	-0.955179	-1.41574	-0.612468	-0.470186	-1.43307	-0.555014
10553521	Gas2	growth arrest specific 2	-0.852062	-1.69382	-1.83769	-0.137677	-0.60369	-1.22974
10592126	Fam118b	family with sequence similarity 118, member B	0.702353	1.16873	1.01006	0.0660963	0.403701	0.557436
10358434	Pla2g4a	phospholipase A2, group IVA (cytosolic, calcium-dependent)	-0.812063	-1.62018	-1.44763	-0.204964	-0.622259	-1.19783
10562576	Plekhf1	pleckstrin homology domain containing, family F (with FYVE domain) member 1	-0.885936	-1.25134	-0.973125	-0.146364	-0.504448	-0.428969
10433973	Hic2	hypermethylated in cancer 2	0.3554	1.17894	0.666193	0.134147	0.622984	0.60697
10423520	Sema5a	sema domain, seven thrombospondin repeats (type 1 and type 1-like), transmembrane domain (TM) and short cytoplasmic domain, (semaphorin) 5A	-0.347705	-1.24023	-0.435902	-0.204453	-0.731172	-0.960956
10438220	Car15	carbonic anhydrase 15	0.554296	1.43685	0.369569	-0.0875577	0.56585	0.230769
10376245	Gria1	glutamate receptor, ionotropic, AMPA1 (alpha 1)	-0.196071	-1.4557	-1.96498	0.0406997	-0.121387	-0.587621
10545308	Kdm3a	lysine (K)-specific demethylase 3A	0.3074	1.43429	1.09097	-0.108696	0.661689	0.54156
10498095	Cog6	component of oligomeric golgi complex 6	0.325386	1.13509	0.480831	-0.12574	0.0370337	0.436881
10349453	Rab3gap1	RAB3 GTPase activating protein subunit 1	0.567922	1.25129	0.314805	0.107129	0.708486	0.59394
10387791	Slc16a13	solute carrier family 16 (monocarboxylic acid transporters), member 13	-0.989888	-1.4914	-1.70428	-0.498661	-1.09537	-1.13698
10502863	Ak5	adenylate kinase 5	-0.714844	-1.28692	-0.81381	-0.244164	-0.379532	-0.706838
10377405	Aurkb	aurora kinase B	-0.0680477	-1.40875	-2.04342	-0.214098	-0.563279	-1.43545
10563338	Myd116	myeloid differentiation primary response gene 116	0.349069	1.82045	1.16299	0.519846	1.22516	0.882216
10586017	Uaca	uveal autoantigen with coiled-coil domains and ankyrin repeats	-0.978864	-1.30874	-1.53935	0.209983	-0.154618	-0.674573
10359770	Pou2f1	POU domain, class 2, transcription factor 1	0.506297	1.27465	0.766886	0.23724	0.616059	0.53406
10585778	Sema7a	sema domain, immunoglobulin domain (Ig), and GPI membrane anchor, (semaphorin) 7A	-0.93692	-1.54347	-1.26105	-0.233817	-0.329038	-0.253814
10380560	Zfp652	zinc finger protein 652	-0.514259	-1.15823	-0.392203	-0.364177	-0.658849	-0.459784
10382152	Helz	helicase with zinc finger domain	0.346041	1.13257	0.668463	-0.0843467	0.540678	0.615487
10367122	Baz2a	bromodomain adjacent to zinc finger domain, 2A	0.792822	1.16256	0.767467	0.114761	0.994038	1.13172
10490159	Pmepa1	prostate transmembrane protein, androgen induced 1	-0.364511	-1.09653	-1.16263	0.552778	0.0874607	-0.491784
10554094	Igf1r	insulin-like growth factor I receptor	-0.615718	-1.47455	-0.909231	-0.104802	-0.574915	-1.04148
10459236	Grpel2	GrpE-like 2, mitochondrial	0.710761	1.31314	0.384443	0.497026	0.953333	0.5624
10393309	Prpsap1	phosphoribosyl pyrophosphate synthetase-associated protein 1	0.913458	1.08283	0.866148	-0.00969633	0.10246	0.346738
10500796	---	---	-0.655003	-1.62126	-1.09687	-0.402137	-1.04715	-1.04899
10600419	Plxna3	plexin A3	-0.834802	-1.34671	-1.22937	-0.76408	-1.20393	-1.25431
10394627	Nbas	neuroblastoma amplified sequence	-0.145241	1.17398	1.27055	-0.204734	0.240987	0.438262
10578623	Wwc2	WW, C2 and coiled-coil domain containing 2	-0.997501	-1.47681	-0.68129	-0.0538003	-0.698264	-0.947157
10603478	Tbc1d25	TBC1 domain family, member 25	0.897643	1.31467	1.15679	0.261306	0.6137	0.782913
10470584	Tsc1	tuberous sclerosis 1	0.865639	1.18136	1.09637	0.113489	0.558756	0.478914
10564377	Lrrk1	leucine-rich repeat kinase 1	-0.55194	-1.1637	-0.289413	-0.294257	-0.857644	-0.661345
10475643	Fgf7	fibroblast growth factor 7	-0.716038	-2.51476	-2.92765	-0.24687	-1.88531	-2.61144
10487906	Slc23a2	solute carrier family 23 (nucleobase transporters), member 2	0.93122	1.17961	0.718998	0.433332	1.00613	0.666096
10487748	4930402H24Rik	RIKEN cDNA 4930402H24 gene	-0.881233	-1.28849	-0.84988	-0.406344	-0.699724	-0.697553
10499655	Il6ra	interleukin 6 receptor, alpha	-0.690308	-1.4707	-0.875434	0.0742693	-0.869905	-0.719546
10370210	Col6a1	collagen, type VI, alpha 1	-0.940811	-1.23852	-1.27269	0.010756	-0.127773	-0.391218
10478938	Hax1	HCLS1 associated X-1	0.195127	1.14314	0.796168	-0.228985	0.030503	0.145056
10514072	Zdhhc21	zinc finger, DHHC domain containing 21	-0.605852	-1.25189	-0.450882	-0.221928	-0.632817	-0.525221
10371332	Aldh1l2	aldehyde dehydrogenase 1 family, member L2	-0.516057	-1.1831	-0.599607	-0.045603	-0.46918	-0.660194
10435094	Tnk2	tyrosine kinase, non-receptor, 2	-0.337466	-1.03294	-0.966547	0.0124633	-0.371628	-1.05729
10374485	Peli1	pellino 1	0.0514917	1.17123	0.70108	0.0164793	0.964736	1.07436
10499705	Hax1	HCLS1 associated X-1	0.213537	1.10318	0.823527	-0.255762	-0.00416867	0.09647
10528457	Orc5l	origin recognition complex, subunit 5-like (S. cerevisiae)	-0.825669	-1.18511	-0.836185	-0.665972	-0.861339	-0.692028
10452118	Lonp1	lon peptidase 1, mitochondrial	0.956092	1.37621	0.636865	0.023599	0.468225	0.441717
10381934	Tanc2	tetratricopeptide repeat, ankyrin repeat and coiled-coil containing 2	-0.621798	-1.33938	0.246063	-0.150408	-0.983289	-0.017741
10571142	Gpr124	G protein-coupled receptor 124	-0.957793	-1.55548	-1.32198	-0.216393	-0.373583	-1.12331
10529425	Nop14	NOP14 nucleolar protein homolog (yeast)	0.628753	1.21387	0.602691	0.240901	0.785057	0.746181
10598381	Gpkow	G patch domain and KOW motifs	0.756462	1.21249	0.60965	0.415608	0.872331	0.995058
10602474	Phf8	PHD finger protein 8	-0.415469	1.04358	0.743411	-0.413795	0.292439	0.889086
10477187	Tpx2	TPX2, microtubule-associated protein homolog (Xenopus laevis)	-0.677778	-1.57329	-2.24934	-0.476002	-0.959055	-2.07945
10602644	Kdm5c	lysine (K)-specific demethylase 5C	0.424304	1.10642	0.571418	0.029804	0.458268	0.674703
10345762	Il1r1	interleukin 1 receptor, type I	-0.705242	-1.77059	-1.16786	0.00685533	-0.860263	-0.82704
10361375	Fbxo5	F-box protein 5	-0.974677	-2.17744	-1.73148	-0.864369	-2.17571	-1.84717
10413220	ENSMUSG00000072684	predicted gene, ENSMUSG00000072684	-0.288134	-1.42019	-0.999176	-0.20052	-0.950268	-0.996438
10395005	Kidins220	kinase D-interacting substrate 220	0.691392	1.09741	1.12845	0.084313	0.570231	0.769923
10585438	Crabp1	cellular retinoic acid binding protein I	-0.908684	-1.55107	-1.45574	-0.282614	-0.400156	-0.510708
10346843	Nrp2	neuropilin 2	0.205738	-1.14284	-0.55946	0.149431	-0.1686	-0.422333
10442083	---	---	-0.665192	-1.07766	-0.63741	-0.221893	-0.204262	-0.12086
10509930	Fbxo42	F-box protein 42	0.779658	1.03985	0.588681	0.310682	0.578564	0.572904
10346365	Sgol2	shugoshin-like 2 (S. pombe)	-0.533394	-1.80111	-2.06577	-0.728217	-0.910291	-1.89088
10503695	Bach2	BTB and CNC homology 2	-0.26304	-1.21801	-0.48218	-0.244605	-0.618788	-0.179448
10451421	Klhdc3	kelch domain containing 3	0.678308	1.04096	0.399536	-0.026988	0.774667	0.788982
10583870	Bmper	BMP-binding endothelial regulator	-0.489463	-1.42208	-0.948896	0.177061	-0.488221	-1.18212
10465861	Incenp	inner centromere protein	-0.291968	-1.49686	-1.81724	-0.349089	-0.923519	-1.72025
10459552	Spire1	spire homolog 1 (Drosophila)	0.561223	1.12896	0.817214	0.0359547	0.496324	0.643337
10411171	Pde8b	phosphodiesterase 8B	-0.449593	-1.26981	-1.39668	-0.228062	-0.812612	-1.46038
10559406	Tfpt	TCF3 (E2A) fusion partner	0.927536	1.02186	0.279485	0.277344	0.778136	0.445761
10403743	Inhba	inhibin beta-A	-0.902791	-1.11456	-1.66818	-0.104836	-0.328313	-0.350866
10564857	Idh2	isocitrate dehydrogenase 2 (NADP+), mitochondrial	-0.491113	-1.07012	-0.813203	-0.090333	-0.242499	-0.589089
10574184	Rspry1	ring finger and SPRY domain containing 1	0.908331	1.47765	0.363166	-0.0202663	0.848977	0.406981
10441456	Synj2	synaptojanin 2	-0.51587	-1.21498	-0.925373	-0.271823	-0.506064	-0.491168
10538394	Plekha8	pleckstrin homology domain containing, family A (phosphoinositide binding specific) member 8	0.705877	1.35832	1.04482	0.152025	0.452294	0.954109
10430201	Myh9	myosin, heavy polypeptide 9, non-muscle	-0.897904	-1.13417	-0.970511	-0.032121	-0.199177	-0.568288
10404051	Hist1h4d	histone cluster 1, H4d	0.0452343	-1.76682	-2.04985	-0.252459	-0.417101	-0.732165
10553354	Nav2	neuron navigator 2	-0.0296717	-1.22298	-1.17296	0.135566	-0.483388	-0.59051
10569273	2700078K21Rik	RIKEN cDNA 2700078K21 gene	0.942312	1.2286	0.788211	0.209815	0.548538	0.419776
10360105	Usp21	ubiquitin specific peptidase 21	0.80536	1.09831	0.164629	-0.187781	0.281508	-0.327545
10368373	C030003D03Rik	RIKEN cDNA C030003D03 gene	-0.819264	-1.41732	-1.15151	-0.019947	-0.979889	-1.13528
10515431	Kif2c	kinesin family member 2C	-0.00519667	-1.39079	-2.92762	-0.525626	-0.676313	-2.68907
10366052	Kitl	kit ligand	-0.997224	-1.62885	-0.064389	-0.169211	-1.02183	-0.482757
10412100	Map3k1	mitogen-activated protein kinase kinase kinase 1	0.455276	1.47592	1.45834	0.0384843	0.475167	0.856017
10395978	Gm527	gene model 527, (NCBI)	0.939176	1.61409	1.48531	0.665656	0.923429	1.33316
10567010	Dkk3	dickkopf homolog 3 (Xenopus laevis)	-0.75677	-1.16567	-1.22157	-0.075684	-0.603491	-1.14008
10377927	Rnf167	ring finger protein 167	0.471683	1.35317	0.995762	-0.178252	0.517313	0.766413
10534303	Lat2	linker for activation of T cells family, member 2	0.855754	1.2958	-0.25373	-0.01358	0.383978	0.182153
10427166	Espl1	extra spindle poles-like 1 (S. cerevisiae)	-0.288682	-1.33408	-1.74971	-0.484714	-1.19681	-1.56456
10594661	Tpm1	tropomyosin 1, alpha	-0.700314	-1.35712	-1.23249	-0.005147	-0.18266	-0.819668
10382565	Mrps7	mitchondrial ribosomal protein S7	0.870874	1.04863	-0.0223613	0.114214	0.287066	0.101666
10471555	Angptl2	angiopoietin-like 2	-0.408826	-1.33163	-1.61938	-0.100747	-0.278108	-1.49959
10535342			-0.684326	-1.21099	-0.810248	-0.443784	-1.10585	-0.810925
10376685	Alkbh5	alkB, alkylation repair homolog 5 (E. coli)	0.819569	1.16698	0.517533	0.22756	0.386878	0.217547
10443463	Cdkn1a	cyclin-dependent kinase inhibitor 1A (P21)	-0.263351	1.39664	0.202017	-0.0948827	1.23112	1.13208
10434003	Crkl	v-crk sarcoma virus CT10 oncogene homolog (avian)-like	0.625832	1.21383	0.304618	-0.014034	0.496805	0.0858497
10406733	Zbed3	zinc finger, BED domain containing 3	-0.816499	-1.30027	-1.19517	-0.58676	-1.29184	-1.36328
10381361	Aoc2	amine oxidase, copper containing 2 (retina-specific)	0.78078	1.30311	0.669231	0.386453	0.676925	0.343564
10578989	Psd3	pleckstrin and Sec7 domain containing 3	-0.86281	-1.18588	-0.352157	-0.281261	-0.697943	-0.471523
10488378	Thbd	thrombomodulin	-0.558573	-1.56704	-2.07805	0.299896	-0.455111	-1.3907
10379215	Ift20	intraflagellar transport 20 homolog (Chlamydomonas)	0.510391	1.03671	0.688872	-0.223214	-0.0634643	0.274729
10525210	AU042671	expressed sequence AU042671	0.173955	1.18525	0.694239	0.187818	0.527478	0.702095
10465336	Mrpl49	mitochondrial ribosomal protein L49	0.967696	1.32757	0.66414	-0.121783	0.323691	0.370912
10606735	Armcx2	armadillo repeat containing, X-linked 2	0.246056	1.06689	0.434109	-0.218362	0.0810553	0.363411
10431486	Sbf1	SET binding factor 1	0.923088	1.23188	0.775204	0.220889	0.59817	0.578649
10506714	Lrp8	low density lipoprotein receptor-related protein 8, apolipoprotein e receptor	-0.752189	-1.27713	-0.522536	-0.197211	-0.685519	-0.501161
10359624	Prrx1	paired related homeobox 1	-0.255512	-1.45364	-1.75534	-0.0121333	-0.596148	-1.21973
10591816	Dpy19l1	dpy-19-like 1 (C. elegans)	-0.303649	-1.34578	-1.1254	-0.131335	-0.330851	-0.815446
10378114	Ube2g1	ubiquitin-conjugating enzyme E2G 1 (UBC7 homolog, C. elegans)	0.784958	1.10878	0.479325	0.205493	0.440395	0.176999
10489377	Serinc3	serine incorporator 3	0.698708	1.39585	0.905616	0.169612	0.464064	0.681922
10586967	EG639396	predicted gene, EG639396	-0.655735	-1.44468	-1.31487	-0.423886	-1.07159	-1.0627
10422013	Klf12	Kruppel-like factor 12	-0.685705	-1.44872	-1.20115	-0.26042	-1.19572	-0.8858
10523766	Lrrc8c	leucine rich repeat containing 8 family, member C	-0.875937	-1.39953	-0.826171	0.00141267	-0.789537	-0.980082
10582719	Sipa1l2	signal-induced proliferation-associated 1 like 2	-0.359941	-1.17863	-0.816202	-0.076431	-0.845646	-0.634139
10369844	Bicc1	bicaudal C homolog 1 (Drosophila)	-0.374445	-1.19097	-0.103949	-0.145499	-0.565652	-0.882636
10575153	Cyb5b	cytochrome b5 type B	-0.691947	-1.32455	-1.4844	-0.080626	-0.511751	-1.33317
10573979	Gnao1	guanine nucleotide binding protein, alpha O	-0.726194	-1.06902	-0.483557	-0.374814	-0.914126	-0.81565
10543904	Cnot4	CCR4-NOT transcription complex, subunit 4	0.859273	1.37154	0.455362	0.187977	1.04636	0.238263
10413185	Zmiz1	zinc finger, MIZ-type containing 1	-0.109479	-1.19797	-0.743105	-0.0650603	-0.850628	-0.966116
10393125	Mrpl38	mitochondrial ribosomal protein L38	0.87573	1.05986	-0.003984	-0.0289603	0.479523	0.343195
10586454	D030028M11Rik	RIKEN cDNA D030028M11 gene	-0.801526	-1.75186	-0.638244	-0.221754	-1.01257	-0.147065
10550531	Sympk	symplekin	0.924741	1.21041	0.510634	0.007143	0.494908	0.35536
10415144	Ngdn	neuroguidin, EIF4E binding protein	0.874708	1.35722	0.71625	0.22911	0.638818	0.642989
10569319	Ctsd	cathepsin D	-0.239799	1.1998	1.33533	-0.0239617	0.062145	0.102752
10437499	3930401K13Rik	RIKEN cDNA 3930401K13 gene	0.656604	1.13983	0.491467	-0.0110217	0.387717	0.29856
10462866	Cep55	centrosomal protein 55	0.0235173	-1.81767	-2.61842	-0.286357	-0.932026	-2.0776
10601771	Armcx1	armadillo repeat containing, X-linked 1	0.372863	1.18468	1.5215	-0.0449227	0.466244	0.975681
10572786	Ap1m1	adaptor-related protein complex AP-1, mu subunit 1	-0.503167	-1.02117	-0.910016	-0.224917	-0.467027	-0.918506
10575534	St3gal2	ST3 beta-galactoside alpha-2,3-sialyltransferase 2	-0.588307	-1.10051	-0.784819	-0.426533	-0.919437	-0.891364
10497996	Ikzf5	IKAROS family zinc finger 5	0.461251	1.11464	0.319254	0.111809	0.800421	0.375069
10393098	Wbp2	WW domain binding protein 2	0.885925	1.0212	0.782269	0.223304	0.475381	0.470596
10408077	Hist1h2ak	histone cluster 1, H2ak	-0.170913	-1.28147	-1.62115	-0.0190243	-0.706909	-1.06879
10543448	Wasl	Wiskott-Aldrich syndrome-like (human)	0.887306	1.13459	0.416132	0.522689	0.563857	0.386499
10475610	Dut	deoxyuridine triphosphatase	-0.573917	-1.21867	-1.13482	-0.316394	-0.684041	-1.09461
10483737	Atf2	activating transcription factor 2	0.353673	1.24211	0.988481	0.139569	0.779196	0.67925
10523297	Ccng2	cyclin G2	0.672721	1.79988	1.45489	0.211492	0.85897	1.19142
10479950	Cugbp2	CUG triplet repeat, RNA binding protein 2	-0.440583	-1.31752	-0.220849	-0.165006	-0.352412	-0.739194
10375402	Adam19	a disintegrin and metallopeptidase domain 19 (meltrin beta)	-0.927153	-1.08226	-0.812914	-0.356293	-0.549576	-0.392192
10365658	Uhrf1bp1l	UHRF1 (ICBP90) binding protein 1-like	0.445234	1.22935	0.544578	0.112272	0.688137	0.654792
10434105	Scarf2	scavenger receptor class F, member 2	-0.727202	-1.20262	-0.813271	-0.15948	-0.327411	-0.839023
10359677	Blzf1	basic leucine zipper nuclear factor 1	0.496404	1.14647	0.376233	0.310128	1.03514	0.701369
10429178	Zfat	zinc finger and AT hook domain containing	0.285912	1.02968	0.90475	0.215535	0.729785	0.831617
10446986	Crim1	cysteine rich transmembrane BMP regulator 1 (chordin like)	-0.910748	-1.31077	-0.66933	-0.0938427	-0.82434	-0.867008
10365471	Fbxo7	F-box protein 7	-0.890178	-1.12591	-0.541247	-0.600264	-1.15382	-0.829878
10404069	Hist1h1a	histone cluster 1, H1a	-0.552761	-1.07861	-1.02361	-0.364818	-1.16287	-1.42605
10434446	Ece2	endothelin converting enzyme 2	-0.520994	-1.10012	-0.930698	-0.225393	-0.284476	-0.42816
10360415	Grem2	gremlin 2 homolog, cysteine knot superfamily (Xenopus laevis)	-0.723014	-1.41843	-1.71826	0.0586173	-0.7405	-1.12488
10349348	Ccdc93	coiled-coil domain containing 93	0.942228	1.11943	1.20308	0.254371	0.604933	0.638833
10487577	Ckap2l	cytoskeleton associated protein 2-like	-0.357503	-1.313	-1.54783	-0.722824	-1.23762	-1.90473
10548105	Ccnd2	cyclin D2	-0.177753	1.07299	0.997572	-0.10849	0.0866713	0.594397
10567297	Itpripl2	inositol 1,4,5-triphosphate receptor interacting protein-like 2	-0.885364	-1.43654	-1.48531	-0.184011	-1.01242	-1.33156
10433910	Top3b	topoisomerase (DNA) III beta	0.845629	1.19901	0.237175	0.011285	0.436597	0.134696
10348632	Twist2	twist homolog 2 (Drosophila)	-0.641148	-1.26426	-1.90489	-0.197875	-1.07649	-1.48215
10499529	Rag1ap1	recombination activating gene 1 activating protein 1	-0.919251	-1.21773	-0.699312	-0.431631	-0.602679	-1.09601
10501456	Fam102b	family with sequence similarity 102, member B	-0.636804	-1.33713	-0.336697	-0.497131	-1.22526	-0.83099
10500630	Ttf2	transcription termination factor, RNA polymerase II	-0.6036	-1.06167	-1.05031	-0.361581	-0.897265	-1.15597
10365056	Apba3	amyloid beta (A4) precursor protein-binding, family A, member 3	0.528429	1.10274	0.807469	-0.127113	0.233358	0.495472
10406551	Ssbp2	single-stranded DNA binding protein 2	-0.920424	-1.24031	0.262763	-0.153271	-1.50793	-0.623297
10402268	Lgmn	legumain	0.948748	1.27878	1.42299	-0.0770733	0.294768	0.490975
10532937	Unc119b	unc-119 homolog B (C. elegans)	0.669294	1.00925	0.0622553	-0.0382637	0.553732	0.531709
10544002	Creb3l2	cAMP responsive element binding protein 3-like 2	-0.839836	-1.14945	-0.629057	-0.660746	-0.922636	-0.746454
10548879	Mgp	matrix Gla protein	-0.696932	-1.03808	-1.16404	-0.090194	-0.476814	-0.608
10533812	Sbno1	sno, strawberry notch homolog 1 (Drosophila)	0.593177	1.17245	0.658082	0.0683927	0.595822	0.577355
10527306	Lmtk2	lemur tyrosine kinase 2	0.05718	1.22626	0.619819	-0.0255153	0.614684	0.744583
10579181	Rfxank	regulatory factor X-associated ankyrin-containing protein	0.728456	1.07818	0.643229	0.223652	0.545645	0.537388
10490826	Zbtb10	zinc finger and BTB domain containing 10	0.882642	1.63771	1.16639	0.826001	1.37807	1.05699
10416037	Pbk	PDZ binding kinase	-0.799217	-1.87402	-2.28522	-0.380802	-1.12584	-2.37832
10348739	Sned1	sushi, nidogen and EGF-like domains 1	-0.764903	-1.08964	-0.899105	-0.899796	-0.970933	-1.11931
10599369	Xiap	X-linked inhibitor of apoptosis	-0.940094	-1.26225	-1.19429	-0.549818	-0.654997	-0.664929
10575074	Tmco7	transmembrane and coiled-coil domains 7	0.338237	1.21556	0.522621	-0.046999	0.58725	0.23857
10464084	Tcf7l2	transcription factor 7-like 2, T-cell specific, HMG-box	-0.267841	-1.08943	-0.429332	-0.0303827	-0.908061	-0.366881
10601328	Uprt	uracil phosphoribosyltransferase (FUR1) homolog (S. cerevisiae)	-0.698003	-1.31929	-0.932705	-0.356781	-1.12224	-1.14608
10573261	Asf1b	ASF1 anti-silencing function 1 homolog B (S. cerevisiae)	-0.587084	-1.47108	-1.84869	-0.419796	-1.27965	-2.23611
10564343	Tjp1	tight junction protein 1	0.320204	1.11483	0.8631	-0.0853243	0.373437	0.590143
10496125	Dkk2	dickkopf homolog 2 (Xenopus laevis)	-0.988413	-1.83027	-1.22043	-0.333796	-1.60227	-1.62801
10537184	Cald1	caldesmon 1	-0.588903	-1.13207	-0.841828	-0.123338	-0.233584	-0.800715
10479041	Rbm38	RNA binding motif protein 38	0.312893	1.23189	0.869094	-0.142752	0.137954	0.67926
10487894	Rassf2	Ras association (RalGDS/AF-6) domain family member 2	-0.701939	-1.47981	-1.29887	-0.806856	-1.66727	-1.79459
10426098	Creld2	cysteine-rich with EGF-like domains 2	0.166602	1.14517	2.01602	-0.00218467	0.300878	1.03707
10569265	Tollip	toll interacting protein	0.556016	1.18211	0.810187	0.391405	0.769373	0.987635
10533644	Vps33a	vacuolar protein sorting 33A (yeast)	0.567158	1.21909	0.898888	0.288622	0.743552	0.985797
10573998	Ogfod1	2-oxoglutarate and iron-dependent oxygenase domain containing 1	0.73484	1.06463	0.698312	-0.101187	0.548417	0.507269
10370708	Polr2e	polymerase (RNA) II (DNA directed) polypeptide E	0.874621	1.02531	0.543077	0.160419	0.24531	0.145176
10479510	9230112E08Rik	RIKEN cDNA 9230112E08 gene	0.521468	1.13379	0.355178	0.47404	0.752691	0.360616
10603026	Ctps2	cytidine 5'-triphosphate synthase 2	-0.826002	-1.29855	-0.829452	-0.143655	-0.490577	-0.965369
10362036	Hbs1l	Hbs1-like (S. cerevisiae)	0.788899	1.21603	-0.0217657	0.0716273	0.543831	0.346475
10507894	Rragc	Ras-related GTP binding C	0.410939	1.04141	1.06342	-0.0283913	0.316409	0.455985
10472916	Cdca7	cell division cycle associated 7	-0.813026	-1.21984	-0.778183	-0.532615	-0.732446	-0.618199
10479514	Col20a1	collagen, type XX, alpha 1	0.712911	1.16884	0.177988	0.195144	0.457691	0.393424
10474972	Chac1	ChaC, cation transport regulator-like 1 (E. coli)	-0.143419	1.16174	0.887223	-0.0897263	0.826191	1.00471
10602925	Phka2	phosphorylase kinase alpha 2	-0.734498	-1.10715	-0.542755	-0.44199	-0.864849	-1.36038
10441107	Psmg1	proteasome (prosome, macropain) assembly chaperone 1	0.93608	1.30705	0.387598	0.20038	0.412652	0.109438
10592719	Oaf	OAF homolog (Drosophila)	-0.812522	-1.27346	-2.08011	-0.013243	-0.40385	-0.975846
10428328	Slc25a32	solute carrier family 25, member 32	-0.886782	-1.31761	-0.755419	-0.0540923	-0.597705	-0.470266
10562963	Fuz	fuzzy homolog (Drosophila)	0.315737	1.1691	0.325327	0.452018	0.560534	0.572755
10569458	Cars	cysteinyl-tRNA synthetase	0.329674	1.03039	0.878063	-0.0571107	0.167931	0.563674
10364249	---	---	0.316684	-1.06703	-0.703363	0.266307	-0.564984	-0.157406
10422781	4921505C17Rik	RIKEN cDNA 4921505C17 gene	0.676551	1.47202	1.11158	0.424662	1.19441	1.10301
10584124	Grit	Rho GTPase-activating protein	-0.734498	-1.72119	-0.517817	-0.487363	-1.03389	-0.889487
10359890	Nuf2	NUF2, NDC80 kinetochore complex component, homolog (S. cerevisiae)	-0.457433	-1.55807	-2.16648	-0.22328	-0.881488	-1.93655
10460157	Cpt1a	carnitine palmitoyltransferase 1a, liver	-0.466022	-1.44975	-0.694428	0.266913	-0.44139	-0.670217
10400137	Dnajb9	DnaJ (Hsp40) homolog, subfamily B, member 9	0.874745	2.27473	2.30425	1.12017	1.76639	2.45033
10567299	Itpripl2	inositol 1,4,5-triphosphate receptor interacting protein-like 2	-0.700122	-1.05462	-1.17584	-0.11162	-0.499422	-0.85641
10515257	Rad54l	RAD54 like (S. cerevisiae)	-0.612566	-1.19639	-1.176	-0.529854	-0.943138	-1.35508
10489266	Chd6	chromodomain helicase DNA binding protein 6	0.318223	1.16329	0.532781	-0.280728	0.442804	0.283824
10578690	Neil3	nei like 3 (E. coli)	-0.450497	-1.06695	-1.93301	-0.697081	-1.47038	-1.76838
10411739	Ccnb1	cyclin B1	-0.244379	-1.43782	-2.09797	-0.119672	-0.746962	-2.05118
10595392	Elovl4	elongation of very long chain fatty acids (FEN1/Elo2, SUR4/Elo3, yeast)-like 4	0.561185	1.1197	1.65349	0.558733	0.783008	1.67468
10364712	Cirbp	cold inducible RNA binding protein	-0.815995	-1.01555	-1.25954	0.0402613	-0.207603	-1.22095
10456601	Cxxc1	CXXC finger 1 (PHD domain)	0.956748	1.15031	0.410182	0.529399	0.919194	0.798796
10376496	Jmjd4	jumonji domain containing 4	0.585123	1.28047	1.07505	-0.056481	0.328111	0.571218
10390707	Top2a	topoisomerase (DNA) II alpha	-0.212407	-1.60802	-2.15425	-0.162492	-0.633281	-1.51342
10366881	Ddit3	DNA-damage inducible transcript 3	0.207768	1.60613	1.12176	0.127486	1.0448	0.767567
10401527	Ltbp2	latent transforming growth factor beta binding protein 2	0.809585	-1.01728	-1.66728	0.343495	-0.0852147	-0.488384
10463661	Trim8	tripartite motif protein 8	-0.560426	-1.05709	-1.47091	-0.13217	-0.40795	-0.60986
10511333	Plag1	pleiomorphic adenoma gene 1	0.626434	1.19142	1.23969	0.0634197	0.177542	1.00618
10404848	Jarid2	jumonji, AT rich interactive domain 2	0.592111	1.04732	1.00857	0.494727	0.852315	1.19445
10535025	Got2	glutamate oxaloacetate transaminase 2, mitochondrial	-0.721837	-1.12279	-0.621893	-0.020261	-0.001845	-0.247819
10546834	Rad18	RAD18 homolog (S. cerevisiae)	-0.68549	-1.12694	-1.10344	-0.0408157	-0.530446	-0.707328
10555089	Rsf1	remodeling and spacing factor 1	0.614415	1.33588	0.286862	0.100073	0.603013	0.186369
10598467	Pim2	proviral integration site 2	0.945269	1.14621	0.158903	0.415481	0.804973	0.697999
10591369	Dnmt1	DNA methyltransferase (cytosine-5) 1	-0.679725	-1.01292	-1.03356	-0.136562	-0.488756	-0.735541
10519988	AI847670	expressed sequence AI847670	-0.501564	-1.42797	-0.456196	-0.185089	-1.07698	-0.683609
10455813	Lmnb1	lamin B1	-0.205679	-1.06499	-0.937272	-0.347046	-0.582303	-0.865276
10344624	Lypla1	lysophospholipase 1	-0.806209	-1.38061	-0.710806	-0.23339	-0.376568	-1.29528
10417065	Rap2a	RAS related protein 2a	-0.938026	-1.07736	-0.982526	-0.393335	-1.08548	-0.845021
10462796	Kif11	kinesin family member 11	-0.0297213	-1.27038	-2.44521	-0.1692	-0.521253	-2.24363
10407307	Mocs2	molybdenum cofactor synthesis 2	0.969926	1.352	0.722504	0.31191	0.535905	0.623845
10596545	Rad54l2	RAD54 like 2 (S. cerevisiae)	0.637217	1.03922	0.793859	0.0648053	0.770508	0.784295
10540085	Fbln2	fibulin 2	-0.679706	-1.3658	-1.83327	-0.145062	-0.127405	-0.319536
10519857	Hgf	hepatocyte growth factor	-0.725144	-1.74557	-1.59541	-0.219343	-0.621475	-1.41875
10571302	Tmem66	transmembrane protein 66	0.671119	1.02875	0.910068	0.00426467	0.414009	0.679667
10366796	Mettl1	methyltransferase like 1	-0.972181	-1.20217	-1.11246	-0.367647	-0.881528	-1.23117
10460498	Slc29a2	solute carrier family 29 (nucleoside transporters), member 2	-0.908156	-1.24805	-0.295407	-0.289036	-0.640646	-0.101728
10580969	Got2	glutamate oxaloacetate transaminase 2, mitochondrial	-0.671413	-1.07147	-0.495683	-0.0315413	-0.0376073	-0.225101
10351259	Slc19a2	solute carrier family 19 (thiamine transporter), member 2	0.26284	1.19037	0.128637	0.311365	1.04651	0.892989
10529273	Ctbp1	C-terminal binding protein 1	-0.534779	-1.09566	-1.04676	-0.087181	-0.336482	-0.81216
10529375	Mxd4	Max dimerization protein 4	0.806214	1.13057	0.988515	0.085662	0.11607	0.399552
10425161	Lgals1	lectin, galactose binding, soluble 1	-0.702272	-1.26616	-1.58603	-0.0792467	-0.152963	-0.322963
10529264	Spon2	spondin 2, extracellular matrix protein	-0.575958	-1.27457	-1.67195	-0.208761	-0.769651	-1.77491
10365123	---	---	0.558841	1.05162	0.389914	0.330883	0.642736	0.330077
10398195	Ccnk	cyclin K	0.80516	1.20329	0.0473977	0.176304	0.857163	0.347377
10459905	Setbp1	SET binding protein 1	-0.740578	-1.33437	-0.541711	-0.0666493	-0.76574	-0.4994
10442331	Pkmyt1	protein kinase, membrane associated tyrosine/threonine 1	-0.331905	-1.04285	-0.519285	-0.389044	-0.860746	-0.61382
10581013	Cdh11	cadherin 11	-0.128112	-1.31098	-1.01735	0.0921343	-0.410466	-1.10251
10444814	H2-gs10 // H2-gs10	MHC class I like protein GS10 // MHC class I like protein GS10	0.861376	1.39506	0.668028	0.49736	1.30824	1.327
10534096	Chchd2	coiled-coil-helix-coiled-coil-helix domain containing 2	0.834633	1.22345	0.552788	0.0208123	0.264888	0.306298
10407097	Pde4d	phosphodiesterase 4D, cAMP specific	-0.374968	-1.1429	-0.883921	-0.0235893	-0.960931	-0.418023
10546725	Pdzrn3	PDZ domain containing RING finger 3	0.064316	-1.39724	-1.03913	0.150447	-0.979396	-1.52679
10528546	Gabarapl2	gamma-aminobutyric acid (GABA) A receptor-associated protein-like 2	0.165975	1.22751	0.794451	-0.108751	0.121479	0.372109
10376813	Cytsb	cytospin B	-0.707866	-1.11869	-0.362108	-0.197688	-0.537386	-0.374501
10523021	Slc4a4	solute carrier family 4 (anion exchanger), member 4	-0.403291	-1.59925	-0.582447	-0.244916	-0.27877	-0.641795
10376950	Pmp22	peripheral myelin protein 22	-0.557861	-1.09872	0.272544	-0.326899	-1.22816	-0.901
10477090	Tbc1d20	TBC1 domain family, member 20	0.627717	1.03246	0.62409	0.197011	0.341735	0.292065
10489553	Acot8	acyl-CoA thioesterase 8	0.674203	1.01212	0.335792	0.348891	0.309161	0.41719
10357191	Ptpn4	protein tyrosine phosphatase, non-receptor type 4	0.359386	1.61472	0.603705	0.173734	1.17143	0.877847
10384737	Papolg	poly(A) polymerase gamma	0.949158	1.66984	0.743345	0.196814	0.811988	0.522384
10447190	Plekhh2	pleckstrin homology domain containing, family H (with MyTH4 domain) member 2	-0.0288847	-1.02922	-0.228193	-0.243486	-0.664951	-0.291429
10380551	Phb	prohibitin	0.826416	1.15045	0.546988	-0.00951933	0.100445	0.11257
10532085	Tgfbr3	transforming growth factor, beta receptor III	0.0823903	-1.05976	-0.795471	0.0315543	-0.184987	-0.639235
10460631	Rela	v-rel reticuloendotheliosis viral oncogene homolog A (avian)	0.519592	1.08381	0.25319	0.0162317	0.452167	0.116052
10401109	Gpx2	glutathione peroxidase 2	0.99207	1.48792	0.77509	1.08742	1.19646	1.71561
10439239	Dirc2	disrupted in renal carcinoma 2 (human)	0.474741	1.05815	1.44306	-0.0506397	0.180517	0.707243
10367775	Stxbp5	syntaxin binding protein 5 (tomosyn)	0.279819	1.12194	1.11764	-0.274008	0.589429	0.979275
10364683	Stk11	serine/threonine kinase 11	0.636102	1.16045	0.288775	-0.133259	0.269001	-0.008951
10533659	Clip1	CAP-GLY domain containing linker protein 1	-0.388802	-1.13093	-0.202071	-0.0253217	-0.742207	-0.543811
10516246	Cdca8	cell division cycle associated 8	0.136199	-1.0843	-1.00751	-0.30596	-0.445978	-1.70162
10515500	B4galt2	UDP-Gal:betaGlcNAc beta 1,4- galactosyltransferase, polypeptide 2	-0.645212	-1.14701	-0.0713847	-0.326531	-0.577776	-0.688402
10385591	Maml1	mastermind like 1 (Drosophila)	0.65792	1.09504	-0.018802	0.198525	0.617499	0.173514
10452496	Ralbp1	ralA binding protein 1	0.707025	1.00628	0.997022	0.14084	0.331713	0.49013
10416230	Tnfrsf10b	tumor necrosis factor receptor superfamily, member 10b	0.730934	1.12023	0.173096	0.303445	0.711107	1.11013
10585338	Kdelc2	KDEL (Lys-Asp-Glu-Leu) containing 2	-0.603574	-1.13366	-1.02805	-0.161218	-0.613154	-1.30179
10478590	Zswim1	zinc finger, SWIM domain containing 1	0.746848	1.12019	0.0301157	-0.0898143	0.116612	-0.253103
10544406	Fam131b	family with sequence similarity 131, member B	-0.975167	-1.22637	-0.858872	-0.413055	-1.27069	-1.00221
10428736	Derl1	Der1-like domain family, member 1	0.527935	1.10634	1.08316	0.165072	0.387815	0.549213
10503915	Chchd2	coiled-coil-helix-coiled-coil-helix domain containing 2	0.768081	1.17958	0.545337	-0.00668767	0.251548	0.288069
10371041	Sgta	small glutamine-rich tetratricopeptide repeat (TPR)-containing, alpha	0.662109	1.03456	0.860172	0.104669	0.441753	0.622582
10476252	Cdc25b	cell division cycle 25 homolog B (S. pombe)	-0.33465	-1.31835	-1.2306	-0.448551	-0.823291	-1.31886
10451736	Tbc1d5	TBC1 domain family, member 5	-0.846865	-1.33694	-1.94011	-0.105022	-0.916543	-1.26666
10487506	OTTMUSG00000015351	predicted gene, OTTMUSG00000015351	-0.0581203	-1.33826	-1.32547	0.0490043	-1.06302	-1.47257
10376142	3230401D17Rik	RIKEN cDNA 3230401D17 gene	0.956903	1.74605	0.964326	0.631196	1.3068	1.14351
10385572	Sqstm1	sequestosome 1	0.699466	1.3625	1.14758	0.361236	0.78645	0.902241
10518453	Chchd2	coiled-coil-helix-coiled-coil-helix domain containing 2	0.79875	1.21131	0.56277	0.010067	0.284046	0.284466
10443527	Pim1	proviral integration site 1	0.823266	1.03651	1.13228	1.14916	0.955573	1.32017
10581388	Lcat	lecithin cholesterol acyltransferase	0.110097	1.13346	0.824041	-0.00291067	0.815575	0.957877
10410393	Mtrr	5-methyltetrahydrofolate-homocysteine methyltransferase reductase	0.513644	1.0724	0.186869	0.0427817	0.682814	0.358328
10379891	Ppm1d	protein phosphatase 1D magnesium-dependent, delta isoform	0.777123	1.14847	0.735217	0.622267	0.941183	0.653508
10508151	Clspn	claspin homolog (Xenopus laevis)	-0.501453	-1.20959	-0.996919	-0.0963767	-0.75783	-0.623891
10533529	Camkk2	calcium/calmodulin-dependent protein kinase kinase 2, beta	-0.307777	-1.14523	-0.609843	-0.113425	-0.836933	-0.650687
10385842	Rad50	RAD50 homolog (S. cerevisiae)	-0.813539	-1.03662	-0.473048	-0.715665	-1.09795	-0.963954
10371888	Tmpo	thymopoietin	-0.832018	-1.28177	-1.1049	-0.259742	-0.793096	-1.02183
10357454	Dars	aspartyl-tRNA synthetase	-0.884604	-1.09138	-1.12635	-0.226838	-0.321262	-0.980211
10579663	Eps15l1	epidermal growth factor receptor pathway substrate 15-like 1	0.848777	1.09848	0.231177	0.0737767	0.49985	0.526369
10422776	Phb	prohibitin	0.863873	1.16878	0.597181	-0.022649	0.111101	0.143364
10475912	Tmem87b	transmembrane protein 87B	0.444102	1.19559	0.5542	0.3425	0.899977	0.971603
10565852	Rnf169	ring finger protein 169	0.483625	1.34003	0.00973367	-0.055082	0.897458	0.457186
10355534	Tns1	tensin 1	0.15315	-1.06169	-0.679956	-0.142193	-1.05367	-1.16607
10411306	Polk	polymerase (DNA directed), kappa	-0.220892	1.00187	-0.076793	-0.764432	0.363519	0.162989
10573924	Mmp2	matrix metallopeptidase 2	-0.297485	-1.0445	-1.15693	-0.0291473	-0.131733	-0.207771
10420823	Hmbox1	homeobox containing 1	0.141825	1.21194	0.473769	-0.254707	0.583672	0.349915
10545940	Gmcl1	germ cell-less homolog 1 (Drosophila)	0.811849	1.06553	0.656013	0.248569	0.308652	0.184541
10519516	Slc25a40	solute carrier family 25, member 40	-0.76717	-1.26404	-1.10144	-0.304203	-0.623721	-0.462843
10476702	Sec23b	SEC23B (S. cerevisiae)	0.563424	1.28617	0.729826	0.215537	0.805497	0.775497
10401028	Sgpp1	sphingosine-1-phosphate phosphatase 1	-0.762453	-1.05378	-0.618916	-0.135923	-0.667204	-0.830599
10480714	Uap1l1	UDP-N-acteylglucosamine pyrophosphorylase 1-like 1	0.568509	1.46024	2.11549	0.0217623	0.178062	0.463387
10371176	Nfic	nuclear factor I/C	-0.437717	-1.06758	-0.624171	-0.574669	-1.00494	-1.13993
10444927	Nrm	nurim (nuclear envelope membrane protein)	-0.643076	-1.10778	-0.449064	-0.480308	-1.10178	-1.61997
10594251	Kif23	kinesin family member 23	-0.219204	-1.07154	-1.3797	-0.307291	-0.738082	-1.72938
10392701	Slc39a11	solute carrier family 39 (metal ion transporter), member 11	-0.349721	-1.12684	-0.949001	-0.276993	-0.31768	-0.734446
10355403	Fn1	fibronectin 1	-0.712051	-1.26514	-1.02358	-0.153444	-0.117434	-0.171926
10493662	Nup210l	nucleoporin 210-like	0.631947	1.00839	0.547224	0.340533	0.584487	0.467017
10583634	Qtrt1	queuine tRNA-ribosyltransferase 1	0.919899	1.21675	0.341245	-0.0204713	0.37808	-0.132136
10394611	Nbas	neuroblastoma amplified sequence	0.322072	1.20882	1.15612	-0.05252	0.253611	0.412003
10495549	Dbt	dihydrolipoamide branched chain transacylase E2	0.275901	1.15697	0.475312	0.00818633	0.436488	0.537173
10575213	Zfhx3	zinc finger homeobox 3	-0.816467	-1.25062	-0.32095	-0.141231	-1.07929	-0.767652
10562637	Ccnb1	cyclin B1	-0.206365	-1.38796	-1.99277	-0.0883983	-0.685647	-1.9842
10354649	Pgap1	post-GPI attachment to proteins 1	0.010049	1.21845	1.32413	-0.288598	0.277547	0.744201
10483025	Rbms1	RNA binding motif, single stranded interacting protein 1	-0.459082	-1.42917	-0.474628	-0.0675023	-0.418054	-0.487572
10402490	4831426I19Rik	RIKEN cDNA 4831426I19 gene	-0.551413	-1.38304	-0.926193	-0.185877	-0.759737	-0.813959
10548146	Tead4	TEA domain family member 4	-0.531164	-1.21081	-0.897575	-0.374508	-0.982837	-0.529876
10565193	Hdgfrp3	hepatoma-derived growth factor, related protein 3	-0.926837	-1.14524	-1.11031	-0.140986	-0.863267	-0.986115
10505894	Mtap	methylthioadenosine phosphorylase	-0.644613	-1.40919	-1.10648	-0.117831	-0.501404	-0.963439
10566281	Dnajc19 // Dnajc19	DnaJ (Hsp40) homolog, subfamily C, member 19 // DnaJ (Hsp40) homolog, subfamily C, member 19	-0.279398	-1.22698	-0.861198	-0.150053	-0.399058	-0.786436
10468653	A630007B06Rik	RIKEN cDNA A630007B06 gene	0.927862	1.57442	1.1951	0.644618	0.981649	0.833093
10598178	Disp1	dispatched homolog 1 (Drosophila)	-0.990518	-1.06895	-0.813556	-0.12671	-0.479266	-0.455216
10493409	Scamp3	secretory carrier membrane protein 3	0.513786	1.02474	1.05214	0.0523557	0.279365	0.31928
10397708	---	---	-0.491696	-1.51093	-0.394829	0.186135	-0.0223653	0.076853
10515836	Ccnb1	cyclin B1	-0.229883	-1.44471	-1.923	-0.171072	-0.783481	-1.99095
10474902	Rad51	RAD51 homolog (S. cerevisiae)	-0.335525	-1.08918	-0.954784	-0.382798	-1.08246	-1.20728
10548585	Csda	cold shock domain protein A	-0.648277	-1.02529	-0.38758	-0.164867	-0.263914	-0.244636
10471108	Gpr107	G protein-coupled receptor 107	0.819678	1.0937	0.640253	0.119799	0.656126	0.622919
10520521	Cenpa	centromere protein A	-0.25799	-1.04546	-1.36234	-0.227166	-0.827979	-1.76736
10373223	Lrp1	low density lipoprotein receptor-related protein 1	-0.406895	-1.05025	-1.20599	-0.128438	-0.172031	-0.387351
10544638	Tra2a	transformer 2 alpha homolog (Drosophila)	0.700262	1.09006	-0.159653	0.507082	1.11814	0.322345
10562050	Upk1a	uroplakin 1A	0.993313	1.04354	-0.0426297	0.537805	0.5364	0.396116
10426042	Gramd4	GRAM domain containing 4	-0.174946	-1.04501	-0.424808	-0.069061	-0.506873	-0.297914
10525195	AU042671	expressed sequence AU042671	0.370728	1.33522	0.870654	0.0437563	0.624139	0.656883
10474381	Kif18a	kinesin family member 18A	-0.926124	-1.80108	-0.970573	-0.456898	-1.13574	-1.08319
10601011	Kif4	kinesin family member 4	-0.688266	-1.10608	-1.67944	-0.218447	-0.719802	-1.75257
10399178	Cdca7l	cell division cycle associated 7 like	-0.335867	-1.04473	-0.141989	-0.343914	-0.898071	-1.26633
10350646	Edem3	ER degradation enhancer, mannosidase alpha-like 3	0.0740893	1.08166	0.894878	-0.0870793	0.23713	0.648568
10575745	Atmin	ATM interactor	0.596843	1.3658	0.531084	-0.0158527	0.447497	0.566734
10503593	6230409E13Rik	RIKEN cDNA 6230409E13 gene	0.47447	1.02299	1.17483	0.199107	0.413841	0.610184
10496204	Cenpe	centromere protein E	-0.576513	-1.62982	-2.4102	-0.513816	-1.34051	-2.32853
10434467	Psmd2	proteasome (prosome, macropain) 26S subunit, non-ATPase, 2	0.584409	1.25791	0.853056	0.0237307	0.365518	0.446259
10382998	Birc5	baculoviral IAP repeat-containing 5	0.153836	-1.04158	-1.74332	-0.211977	-0.769641	-2.03394
10426093	Zbed4	zinc finger, BED domain containing 4	0.303932	1.10025	0.765156	0.258217	0.721666	0.9127
10599997	Mtmr1	myotubularin related protein 1	0.171756	1.41088	0.484023	0.283987	0.845833	0.935876
10455784	Gramd3	GRAM domain containing 3	0.564841	1.00033	0.922441	0.365255	1.15501	1.67907
10369210	Serinc1	serine incorporator 1	0.477387	1.0553	0.766736	0.137396	0.470216	0.582156
10581499	Chtf8	CTF8, chromosome transmission fidelity factor 8 homolog (S. cerevisiae)	-0.869584	-1.09561	-0.5588	-0.671259	-1.33679	-0.837688
10363786	Ank3	ankyrin 3, epithelial	-0.0323523	-1.04454	-1.33912	-0.141974	-0.62735	-1.09998
10475199	Snap23	synaptosomal-associated protein 23	0.476053	1.0615	0.837617	0.103399	0.619449	1.11929
10464728	Kdm2a	lysine (K)-specific demethylase 2A	0.490736	1.02967	0.495203	-0.144545	0.536498	0.44978
10412773	Slc4a7	solute carrier family 4, sodium bicarbonate cotransporter, member 7	-0.463815	-1.02907	-0.3854	-0.36752	-0.602695	-0.359377
10483604	Slc25a12	solute carrier family 25 (mitochondrial carrier, Aralar), member 12	-0.762426	-1.13062	-0.993234	-0.221915	-0.481242	-1.04214
10600377	Atp6ap1	ATPase, H+ transporting, lysosomal accessory protein 1	0.558833	1.12802	0.822257	0.0208543	0.26725	0.429096
10476668	Csrp2bp	cysteine and glycine-rich protein 2 binding protein	-0.678567	-1.10808	-0.486283	-0.303125	-0.876456	-0.834209
10362487	Tspyl1	testis-specific protein, Y-encoded-like 1	0.256497	1.00202	0.380353	-0.249648	0.0725717	-0.0402547
10461723	4632417K18Rik	RIKEN cDNA 4632417K18 gene	-0.94435	-1.13855	-0.684593	-0.934677	-1.56642	-0.93615
10533781	Mphosph9	M-phase phosphoprotein 9	0.167514	1.00916	0.791206	0.0110143	0.346796	0.264122
10526882	Heatr2	HEAT repeat containing 2	0.941614	1.02868	0.160721	0.608037	0.701385	0.605472
10503259	Trp53inp1	transformation related protein 53 inducible nuclear protein 1	-0.300385	1.23907	0.934684	-0.15039	0.335262	0.304311
10358717	1700025G04Rik	RIKEN cDNA 1700025G04 gene	-0.908645	-1.32638	0.342151	-0.208185	-0.955065	-0.537223
10464425	Grk5	G protein-coupled receptor kinase 5	-0.265584	1.18539	0.906839	-0.117731	0.367348	0.768055
10391490	Etv4	ets variant gene 4 (E1A enhancer binding protein, E1AF)	-0.617265	-1.09013	-0.369462	-0.0423723	-0.489164	-0.391502
10541216	Kdm5a	lysine (K)-specific demethylase 5A	0.317137	1.07551	0.682481	0.349785	1.00264	0.909476
10447629	Tagap1	T-cell activation GTPase activating protein 1	0.890157	1.1188	0.479314	0.452556	0.856779	0.343955
10466439	Pebp1	phosphatidylethanolamine binding protein 1	0.728951	1.04726	0.186637	-0.085337	0.195715	0.157844
10443009	Ergic1	endoplasmic reticulum-golgi intermediate compartment (ERGIC) 1	-0.745967	-1.07447	-0.986056	-0.216252	-0.278851	-0.756644
10592084	St3gal4	ST3 beta-galactoside alpha-2,3-sialyltransferase 4	-0.736314	-1.03469	-1.1765	-0.0341403	-0.437409	-0.473477
10573319	Podnl1	podocan-like 1	-0.966619	-1.04894	-0.639506	-0.0931003	-0.948887	-1.22583
10358259	Nek7	NIMA (never in mitosis gene a)-related expressed kinase 7	-0.832431	-1.0894	-1.19565	-0.0714243	-0.563396	-1.44244
10366579	Cdc5l	cell division cycle 5-like (S. pombe)	0.539484	1.04255	0.386761	0.133906	0.576004	0.425025
10372728	Cdc5l	cell division cycle 5-like (S. pombe)	0.539484	1.04255	0.386761	0.133906	0.576004	0.425025
10344658	Rb1cc1	RB1-inducible coiled-coil 1	0.482616	1.30473	0.643192	-0.109932	0.367639	0.458694
10421046	Dock5	dedicator of cytokinesis 5	0.121854	-1.07122	-0.143835	-0.00524467	-0.400592	-0.450006
10551061	Zfp574	zinc finger protein 574	0.931725	1.02767	0.390007	0.52311	0.315087	0.321057
10540141	C130022K22Rik	RIKEN cDNA C130022K22 gene	0.949464	1.46037	0.242665	0.0498513	0.557516	0.127636
10428755	Zhx1	zinc fingers and homeoboxes 1	0.815462	1.12805	0.635363	0.449082	0.326874	0.422656
10377689	Gabarap	gamma-aminobutyric acid receptor associated protein	0.013415	1.08998	0.741802	-0.0424397	-0.0904063	-0.141206
10448459	Tbc1d24	TBC1 domain family, member 24	0.929368	1.08092	1.16283	0.194748	0.479938	1.02875
10450226	Ppt2	palmitoyl-protein thioesterase 2	-0.897344	-1.03647	-0.569904	-0.840133	-0.981063	-0.811433
10382912	2009-09-01	septin 9	0.103349	-1.01136	-0.888767	0.175212	-0.446032	-0.861182
10481830	Zbtb43	zinc finger and BTB domain containing 43	0.611375	1.19918	0.694843	0.540513	0.617687	0.790499
10405372	Zfp346	zinc finger protein 346	0.992524	1.2003	0.680054	0.645235	0.872705	0.770637
10365116	Dohh	deoxyhypusine hydroxylase/monooxygenase	0.683925	1.32595	0.618633	0.201676	0.469259	0.49208
10497520	Ect2	ect2 oncogene	-0.745216	-1.18564	-1.4849	-0.517579	-1.00962	-2.01777
10523120	Cxcl5	chemokine (C-X-C motif) ligand 5	-0.794166	-2.21202	-2.49523	0.561777	-0.959998	-1.70145
10369815	Cdc2a	cell division cycle 2 homolog A (S. pombe)	-0.359515	-1.91443	-2.44248	-0.233159	-0.693129	-2.09296
10382069	Psmc5	protease (prosome, macropain) 26S subunit, ATPase 5	0.87178	1.23621	0.545333	0.0412773	0.46138	0.481488
10376163	Rapgef6	Rap guanine nucleotide exchange factor (GEF) 6	0.368109	1.44446	0.414248	0.051306	0.695029	0.300511
10585588	Cspg4	chondroitin sulfate proteoglycan 4	0.106117	-1.28682	-1.6306	0.310064	0.103918	-0.246231
10544148	Jhdm1d	jumonji C domain-containing histone demethylase 1 homolog D (S. cerevisiae)	0.923907	1.00905	1.31601	0.798192	1.0008	1.3647
10439798	Dzip3	DAZ interacting protein 3, zinc finger	-0.601418	-1.36196	-1.47476	-0.378673	-1.23386	-1.15759
10453373	Prepl	prolyl endopeptidase-like	0.87738	1.21774	0.599097	0.000319333	0.446555	0.423529
10584600	---	---	-1.0758	-2.0653	-2.08601	-0.909225	-2.14034	-2.02191
10522060	Fam114a1	family with sequence similarity 114, member A1	-0.551813	-1.14031	-0.652085	-0.110799	-0.371963	-1.00011
10481577	Uck1	uridine-cytidine kinase 1	0.967048	1.24963	0.304873	0.159391	0.86695	0.678732
10381477	Dhx8	DEAH (Asp-Glu-Ala-His) box polypeptide 8	0.789339	1.31637	0.601816	0.235458	0.977569	0.701718
10528915	Tyms	thymidylate synthase	-0.427458	-1.1006	-0.338152	-0.218963	-0.588031	-0.93172
10560983	Dedd2	death effector domain-containing DNA binding protein 2	0.371271	1.01919	0.770441	0.037713	0.820377	0.776145
10599001	Agtr2	angiotensin II receptor, type 2	-0.950827	-1.20806	-1.09098	-0.196988	-0.744679	-1.13645
10500333	Hist2h4	histone cluster 2, H4	-0.28095	-1.39019	-1.3322	-0.21877	-0.860275	-1.17267
10393544	Cyth1	cytohesin 1	0.739281	1.04356	0.750787	0.20468	0.478311	0.545042
10435305	Itgb5	integrin beta 5	-0.509027	-1.02174	-0.698529	-0.00420533	-0.468008	-1.34055
10423109	Adamts12	a disintegrin-like and metallopeptidase (reprolysin type) with thrombospondin type 1 motif, 12	-0.216313	-1.02916	-1.13096	-0.284355	-0.505231	-0.620838
10435470	Kpna1	karyopherin (importin) alpha 1	0.79229	1.22127	0.65015	0.256951	0.970281	1.06681
10505630	Snapc3	small nuclear RNA activating complex, polypeptide 3	0.646544	1.02367	0.483255	0.13495	0.485675	0.444383
10608107	Uty	ubiquitously transcribed tetratricopeptide repeat gene, Y chromosome	0.450695	1.38386	0.906485	-0.180874	0.161006	0.338045
10451860	Pot1b	protection of telomeres 1B	0.883109	1.06013	1.09003	0.192715	0.532682	0.736484
10412491	---	---	-0.87686	-1.08239	-0.313406	-0.14551	-0.488169	-0.0224857
10557156	Plk1	polo-like kinase 1 (Drosophila)	0.331195	-1.05219	-1.42709	-0.517487	-1.32376	-2.59584
10586933	Nedd4	neural precursor cell expressed, developmentally down-regulated 4	-0.587192	-1.03647	-1.24936	-0.150366	-0.200975	-0.455092
10535095	Zfand2a	zinc finger, AN1-type domain 2A	0.878531	1.55003	1.09485	0.655404	1.1516	0.91437
10422185	Rnf219	ring finger protein 219	-0.709658	-1.08344	-0.44467	-0.357802	-0.836811	-0.0866987
10371591	4930547N16Rik	RIKEN cDNA 4930547N16 gene	-0.833402	-1.34552	-1.60131	-0.971404	-1.15455	-1.55224
10384373	Fignl1	fidgetin-like 1	-0.937299	-1.27882	-0.886571	-0.778159	-1.70621	-1.53223
10445702	Usp49	ubiquitin specific peptidase 49	0.88	1.19545	-0.010122	0.487725	0.559349	-0.0726973
10444830	H2-Q7	histocompatibility 2, Q region locus 7	0.918413	1.00547	0.4215	0.112521	0.577411	0.569065
10545910	Pcyox1	prenylcysteine oxidase 1	0.773042	1.26319	1.01954	0.0553033	0.304364	0.300243
10494060	Mrpl9	mitochondrial ribosomal protein L9	0.709069	1.04659	0.327716	0.393666	0.639235	0.676264
10493203	0610031J06Rik	RIKEN cDNA 0610031J06 gene	0.184489	1.16921	1.12967	-0.005959	-0.003925	0.203209
10502537	Sh3glb1	SH3-domain GRB2-like B1 (endophilin)	-0.836506	-1.01109	-0.726576	-0.091718	-0.368384	-0.560759
10564888	Unc45a	unc-45 homolog A (C. elegans)	0.2032	1.01411	0.73222	0.136797	0.436519	0.734663
10434782	Lpp	LIM domain containing preferred translocation partner in lipoma	-0.106142	-1.13229	-1.14165	-0.0618583	-0.351827	-0.80876
10457745	D030074E01Rik	RIKEN cDNA D030074E01 gene	0.358323	1.11625	0.544258	-0.0232037	0.471097	0.453571
10514000	Mpdz	multiple PDZ domain protein	-0.706294	-1.01605	0.123174	-0.124686	-0.318756	-0.517627
10493435	Gba	glucosidase, beta, acid	0.211246	1.24073	1.07298	0.0638283	0.295931	0.0398597
10551815	Zfp260	zinc finger protein 260	0.537588	1.19917	0.910835	0.079376	0.412733	0.876754
10377851	Psmb6	proteasome (prosome, macropain) subunit, beta type 6	0.788083	1.06666	0.402683	-0.030882	0.343277	0.159511
10381250	Tubg1	tubulin, gamma 1	0.743479	1.03517	0.806772	-0.111759	0.290191	0.225404
10457183	Tmx3	thioredoxin-related transmembrane protein 3	0.731261	1.2472	0.660457	0.0275917	0.50092	0.532899
10505109	BC026590	cDNA sequence BC026590	0.965606	1.39853	0.43437	0.0880863	0.66326	0.425693
10382300	Map2k6	mitogen-activated protein kinase kinase 6	-0.951163	-1.42907	-1.8551	-0.185921	-0.980376	-1.87352
10476512	Snap25	synaptosomal-associated protein 25	0.87704	1.06156	0.158036	0.318995	0.42115	0.388502
10485314	Ttc17	tetratricopeptide repeat domain 17	0.271669	1.02965	0.334753	0.095181	0.691169	0.784026
10539933	Txnrd3	thioredoxin reductase 3	-0.674326	-1.03158	-0.549707	0.334555	-0.463966	-0.578695
10389719	Scpep1	serine carboxypeptidase 1	0.516813	1.03672	1.09543	-0.031112	0.195182	0.391647
10521589	1700023B02Rik	RIKEN cDNA 1700023B02 gene	0.69963	1.28487	0.64089	0.155511	0.719319	0.462364
10484457	Clp1	CLP1, cleavage and polyadenylation factor I subunit, homolog (S. cerevisiae)	0.740915	1.24781	0.351558	0.710902	1.17091	0.833717
10594322	Pias1	protein inhibitor of activated STAT 1	0.374356	1.25869	0.368667	-0.0226597	0.465341	0.0701597
10535883	Katnal1	katanin p60 subunit A-like 1	-0.946171	-1.09394	-1.39766	-0.336654	-0.644632	-0.614769
10550102	Lig1	ligase I, DNA, ATP-dependent	-0.801278	-1.0079	-0.490751	-0.291987	-0.445834	-0.876809
10407833	Ggps1	geranylgeranyl diphosphate synthase 1	0.788186	1.25404	0.22342	0.148658	1.11928	1.03259
10435271	Heg1	HEG homolog 1 (zebrafish)	-0.98466	-1.03645	-0.368105	-0.230778	-0.659497	-0.812941
10456383	Impa2	inositol (myo)-1(or 4)-monophosphatase 2	-0.59617	-1.00279	-0.295236	-0.334633	-0.642807	-0.552732
10544640	Tra2a	transformer 2 alpha homolog (Drosophila)	0.737333	1.25259	0.269115	0.570114	0.707394	0.182111
10489364	3230401D17Rik	RIKEN cDNA 3230401D17 gene	0.852871	1.65944	0.983374	0.685833	1.38285	1.26444
10524668	Coq5	coenzyme Q5 homolog, methyltransferase (yeast)	0.967801	1.30953	0.0885237	0.285256	0.657118	0.482051
10593293	Ncam1	neural cell adhesion molecule 1	0.194559	-1.02286	-1.15505	0.134467	-0.070244	-0.510687
10600973	Igbp1	immunoglobulin (CD79A) binding protein 1	0.967664	1.10292	-0.107409	0.0524587	0.272686	0.238218
10581363	Cenpt	centromere protein T	0.886401	1.12719	0.342512	0.117825	0.429672	0.525405
10504926	Rnf20	ring finger protein 20	0.857471	1.16509	0.397892	0.284196	0.606674	0.60521
10467956	Bloc1s2	biogenesis of lysosome-related organelles complex-1, subunit 2	0.609448	1.11967	0.239492	0.355942	0.925444	0.608482
10556426	Parva	parvin, alpha	-0.351311	-1.11203	-1.33953	-0.0347747	-0.109277	-0.464108
10397249	Lin52	lin-52 homolog (C. elegans)	0.464047	1.04431	0.616601	-0.268859	0.60037	0.119279
10397633	Flrt2	fibronectin leucine rich transmembrane protein 2	-0.550592	-1.14552	-0.599043	-0.133076	-1.17201	-0.695067
10483667	1700023B02Rik	RIKEN cDNA 1700023B02 gene	0.840838	1.27304	0.73753	0.296904	0.844786	0.502115
10371321	Slc41a2	solute carrier family 41, member 2	-0.0181063	-1.02789	0.18397	0.473834	0.059836	-0.103444
10547521	Atp6v1e1	ATPase, H+ transporting, lysosomal V1 subunit E1	0.858379	1.51446	0.801081	0.166702	0.57272	0.677045
10498273	Tm4sf1	transmembrane 4 superfamily member 1	-0.752193	-1.39612	-1.81221	-0.037416	-0.311942	-0.805481
10515385	Urod	uroporphyrinogen decarboxylase	0.93438	1.27831	1.3055	0.016553	0.246401	0.286627
10372733	Cdc5l	cell division cycle 5-like (S. pombe)	0.504305	1.05591	0.429721	0.158126	0.589695	0.43978
10372735	Cdc5l	cell division cycle 5-like (S. pombe)	0.504305	1.05591	0.429721	0.158126	0.589695	0.43978
10372737	Cdc5l	cell division cycle 5-like (S. pombe)	0.504305	1.05591	0.429721	0.158126	0.589695	0.43978
10372739	Cdc5l	cell division cycle 5-like (S. pombe)	0.504305	1.05591	0.429721	0.158126	0.589695	0.43978
10372741	Cdc5l	cell division cycle 5-like (S. pombe)	0.504305	1.05591	0.429721	0.158126	0.589695	0.43978
10372743	Cdc5l	cell division cycle 5-like (S. pombe)	0.504305	1.05591	0.429721	0.158126	0.589695	0.43978
10463997	Pdcd4	programmed cell death 4	0.625854	1.09014	1.08963	0.0524877	0.581877	0.633956
10521796	---	---	-0.281303	-1.15943	-0.621486	-0.121663	-0.626694	-0.782381
10366581	Cdc5l	cell division cycle 5-like (S. pombe)	0.567759	1.01745	0.367578	0.134909	0.56016	0.351336
10372726	Cdc5l	cell division cycle 5-like (S. pombe)	0.567759	1.01745	0.367578	0.134909	0.56016	0.351336
10507612	Lepre1	leprecan 1	0.53906	1.17523	0.632155	0.0619743	0.489823	0.624209
10375290	Slu7	SLU7 splicing factor homolog (S. cerevisiae)	0.712721	1.13403	0.504647	-0.0149077	0.731283	0.619062
10446553	Epb4.1l3	erythrocyte protein band 4.1-like 3	-0.0297553	-1.02341	-0.572672	-0.193043	-0.395105	-0.821118
10452633	Tgif1	TGFB-induced factor homeobox 1	-0.502434	-1.10062	-1.10409	0.114777	-0.834936	-0.648706
10396778	Mpp5	membrane protein, palmitoylated 5 (MAGUK p55 subfamily member 5)	-0.607447	1.27736	1.37009	-0.10757	0.667548	1.16046
10419736	Dad1	defender against cell death 1	0.788398	1.08197	0.649666	-0.0502027	0.0674323	0.175549
10349016	2310035C23Rik	RIKEN cDNA 2310035C23 gene	0.690815	1.20851	0.180263	0.455565	0.763957	0.288519
10394625	---	---	0.086894	1.08426	1.01821	0.173029	0.481351	0.514503
10519607	4930420K17Rik	RIKEN cDNA 4930420K17 gene	0.830194	1.10424	1.03107	0.171284	0.146803	0.621165
10539080	St3gal5	ST3 beta-galactoside alpha-2,3-sialyltransferase 5	-0.94137	-1.08158	-0.511325	-0.214567	-0.851891	-0.788893
10485429	Pdhx	pyruvate dehydrogenase complex, component X	0.790195	1.13189	-0.133672	0.436845	0.69132	0.576753
10419198	Ero1l	ERO1-like (S. cerevisiae)	0.057669	1.01957	0.895851	0.207798	0.545779	0.964043
10459405	Nars	asparaginyl-tRNA synthetase	0.104464	1.08177	0.833459	-0.0130243	0.295503	0.499646
10582094	Mbtps1	membrane-bound transcription factor peptidase, site 1	0.836558	1.01795	0.622122	-0.018765	0.25919	0.0120267
10463844	Gsto2	glutathione S-transferase omega 2	-0.50328	-1.00476	-1.54515	0.0839457	-0.310241	-0.727105
10370544	2610008E11Rik	RIKEN cDNA 2610008E11 gene	0.841666	1.16074	1.09063	0.179357	0.698956	0.948242
10533633	Diablo	diablo homolog (Drosophila)	0.684742	1.21957	0.570028	0.0535863	0.230817	0.0947693
10523905	Mtf2	metal response element binding transcription factor 2	0.769298	1.12185	0.46569	0.600604	1.20664	0.92161
10394699	Rock2	Rho-associated coiled-coil containing protein kinase 2	-0.737639	-1.19981	-0.812128	-0.302398	-0.815606	-0.909329
10406193	Ccdc127	coiled-coil domain containing 127	0.865108	1.23693	0.265734	0.202066	0.464502	0.186659
10599032	Wdr44	WD repeat domain 44	-0.42094	1.10841	0.906187	-0.256926	0.418401	0.860137
10471814	Gpr21	G protein-coupled receptor 21	0.731171	1.11203	0.71606	0.65769	0.492461	0.280712
10413216	4931406H21Rik	RIKEN cDNA 4931406H21 gene	-0.243491	-1.01344	-0.141179	-0.43915	-0.580875	-0.228717
10503023	Cth	cystathionase (cystathionine gamma-lyase)	-0.0675537	1.61098	1.69226	0.130415	0.777314	1.03067
10503334	Gem	GTP binding protein (gene overexpressed in skeletal muscle)	0.854545	1.26893	0.715143	0.35414	0.643926	0.806935
10389421	Ints2	integrator complex subunit 2	0.595855	1.03319	0.107592	0.047192	0.214004	-0.164918
10501121	Fam40a	family with sequence similarity 40, member A	0.474216	1.08728	0.40035	0.006001	0.578958	0.5109
10564573	Chd2	chromodomain helicase DNA binding protein 2	0.31789	1.08276	0.753631	0.258861	0.942633	0.878654
10441620	Fgfr1op	Fgfr1 oncogene partner	0.925291	1.16585	0.668108	0.492956	0.934489	0.816234
10403943	Hist1h2bm	histone cluster 1, H2bm	-0.507288	-1.73868	-1.84536	-0.172334	-0.714999	-1.37508
10362392	Psmd2	proteasome (prosome, macropain) 26S subunit, non-ATPase, 2	0.470688	1.06355	0.654038	0.000825	0.376144	0.46899
10514049	Nfib	nuclear factor I/B	-0.777723	-1.13215	-0.457672	-0.135794	-0.859073	-1.03626
10501832	Abcd3	ATP-binding cassette, sub-family D (ALD), member 3	-0.0650643	-1.005	-0.313607	-0.108584	-0.715091	-0.664904
10440300	---	---	-0.888831	-1.05324	-1.31027	-0.159651	-0.267332	-0.910645
10351347	Creg1	cellular repressor of E1A-stimulated genes 1	0.285757	1.00889	1.09258	-0.240631	0.323001	0.922342
10416375	Med4	mediator of RNA polymerase II transcription, subunit 4 homolog (yeast)	0.897389	1.0451	0.561827	0.405765	0.610696	0.440926
10388747	BC017647	cDNA sequence BC017647	0.842124	1.0393	0.190194	0.137622	0.890988	0.733088
10469083	Upf2	UPF2 regulator of nonsense transcripts homolog (yeast)	0.399316	1.07454	0.419941	0.18989	0.813436	0.52128
10552125	Pepd	peptidase D	0.583546	1.43451	1.24152	0.226182	0.692148	0.603687
10412378	H3f3a	H3 histone, family 3A	0.727151	1.03091	0.878384	0.086961	0.15069	0.197501
10584710	H2afx	H2A histone family, member X	-0.970918	-1.03031	-1.81308	-0.0283043	-0.753527	-1.58508
10536895	Atp6v1f	ATPase, H+ transporting, lysosomal V1 subunit F	0.628023	1.05761	0.747779	-0.00111267	0.362008	0.335024
10349559	Yod1	YOD1 OTU deubiquitinating enzyme 1 homologue (S. cerevisiae)	0.100977	1.00721	0.756095	0.521371	0.965183	1.00281
10469856	Wdr85	WD repeat domain 85	0.272501	1.11967	0.189678	-0.0774377	0.0937617	-0.000689667
10458894	Lox	lysyl oxidase	-0.845765	-1.35825	-1.78513	0.080577	0.00741867	-0.23041
10362922	Atg5	autophagy-related 5 (yeast)	0.765042	1.06267	0.984959	-0.253485	0.48892	0.547504
10384572	1110067D22Rik	RIKEN cDNA 1110067D22 gene	-0.595236	-1.1052	-0.720005	-0.307558	-0.69194	-0.738548
10468795	Rab11fip2	RAB11 family interacting protein 2 (class I)	-0.845933	-1.15395	-1.21391	-0.471155	-1.16179	-0.832252
10401063	Zbtb25	zinc finger and BTB domain containing 25	-0.770998	-1.22042	-0.712437	-0.694199	-0.670464	-0.731608
10368575	100041294	predicted gene, 100041294	0.937126	1.13344	0.814445	0.23658	0.775701	0.853084
10520842	Bre	brain and reproductive organ-expressed protein	-0.711505	-1.01606	-1.32049	-0.196381	-0.456204	-1.08634
10366630	Tmbim4	transmembrane BAX inhibitor motif containing 4	0.876615	1.12066	0.368101	0.198557	0.446659	0.573689
10367734	Ust	uronyl-2-sulfotransferase	-0.974306	-1.27123	-0.66867	-0.13549	-0.388853	-0.532229
10485963	Arhgap11a	Rho GTPase activating protein 11A	-0.353896	-1.12751	-1.81606	-0.176914	-0.576963	-1.62045
10472095	Bloc1s2	biogenesis of lysosome-related organelles complex-1, subunit 2	0.669407	1.07799	0.132299	0.418361	0.832917	0.572479
10369877	Ube2d1	ubiquitin-conjugating enzyme E2D 1, UBC4/5 homolog (yeast)	-0.513987	-1.18413	0.09188	-0.296153	-0.936224	-0.340537
10595466	Pgm3	phosphoglucomutase 3	0.283298	1.0625	0.572725	0.248957	0.47026	0.0712837
10429957	Fbxl6	F-box and leucine-rich repeat protein 6	-0.10588	1.00074	0.681411	-0.319323	-0.0813563	0.287875
10353871	Lman2l	lectin, mannose-binding 2-like	0.121155	1.09175	0.732161	-0.166335	0.300057	0.128961
10483648	Ola1	Obg-like ATPase 1	-0.467603	-1.18537	-0.565696	0.0269073	-0.269344	-0.637943
10526587	Gigyf1	GRB10 interacting GYF protein 1	0.737325	1.03046	0.920605	0.382676	0.60482	0.871641
10407211	Ppap2a	phosphatidic acid phosphatase type 2A	-0.789854	-1.13917	-1.18803	-0.029968	-0.416124	-1.21998
10590191	Wdr48	WD repeat domain 48	0.793861	1.04942	0.174272	-0.025214	0.318954	0.216008
10361682	Ppil4	peptidylprolyl isomerase (cyclophilin)-like 4	0.957529	1.22636	0.490639	0.464154	0.82757	0.482831
10536176	Ccdc132	coiled-coil domain containing 132	0.532859	1.29604	0.549701	-0.0391883	0.140191	0.141973
10389484	Rps6kb1	ribosomal protein S6 kinase, polypeptide 1	0.74197	1.00787	0.139386	0.396904	0.554381	0.219188
10472589	Phospho2	phosphatase, orphan 2	0.847706	1.18141	0.355233	-0.0103787	0.703196	0.311103
10380289	Mmd	monocyte to macrophage differentiation-associated	-0.507361	-1.04421	-1.18615	-0.0748857	-0.392686	-0.782416
10607467	Sat1	spermidine/spermine N1-acetyl transferase 1	-0.305742	1.49192	0.40987	0.008413	1.04887	0.935538
10417359	1700001E04Rik	RIKEN cDNA 1700001E04 gene	-0.543911	-1.02097	-0.578907	-0.231037	-0.511939	-0.221898
10389606	Prr11	proline rich 11	-0.463439	-1.11517	-0.583649	-0.530032	-0.863753	-0.939677
10456622	Mbd1	methyl-CpG binding domain protein 1	0.876662	1.06148	0.08261	0.631307	0.83339	0.502
10425477	Sgsm3	small G protein signaling modulator 3	0.800557	1.01695	0.477707	0.421289	1.09488	1.23645
10381860	Mettl2	methyltransferase like 2	0.839385	1.10635	-0.0618953	0.368605	0.897852	0.445269
10405488	Tmed9	transmembrane emp24 protein transport domain containing 9	0.746842	1.03616	0.419266	0.0245013	0.376553	0.436811
10418720	Mettl6	methyltransferase like 6	0.573418	1.29652	0.141496	0.013206	1.04658	0.596347
10598798	Kdm6a	4lysine (K)-specific demethylase 6A	0.304901	1.19618	0.667442	0.169559	0.99569	0.538546
10573346	---	---	-0.900588	-1.03362	-0.615191	-0.554404	-0.127417	-0.182592
10541246	Il17ra	interleukin 17 receptor A	-0.534961	-1.0157	-0.813979	-0.127496	-0.480458	-0.460962
10453006	Cebpz	CCAAT/enhancer binding protein zeta	0.512302	1.08681	0.325724	0.177252	0.512797	0.512131
10489004	Nfs1	nitrogen fixation gene 1 (S. cerevisiae)	0.863831	1.23513	1.28356	-0.293522	0.110335	0.264922
10468309	2310014D11Rik	RIKEN cDNA 2310014D11 gene	-0.373639	-1.20013	-1.85066	0.0132827	-0.464582	-1.24712
10571958	Sh3rf1	SH3 domain containing ring finger 1	-0.627917	-1.01652	0.517193	-0.0862123	-0.589009	0.035769
10531560	Antxr2	anthrax toxin receptor 2	-0.522529	-1.2021	0.0930953	0.10803	-0.306785	-0.417313
10474875	Casc5	cancer susceptibility candidate 5	-0.523734	-1.27164	-2.90131	-0.625656	-1.03589	-2.20921
10395984	Fam179b	family with sequence similarity 179, member B	0.643064	1.33827	-0.0281547	0.372685	0.926509	0.32636
10573939	Lpcat2	lysophosphatidylcholine acyltransferase 2	0.100352	-1.0733	-1.3572	0.364966	-0.114563	-0.19297
10515090	Cdkn2c	cyclin-dependent kinase inhibitor 2C (p18, inhibits CDK4)	-0.735437	-1.07869	-0.977101	-0.409211	-0.919257	-0.928089
10455602	Dmxl1	Dmx-like 1	-0.0395183	1.13601	0.6659	-0.00286367	0.481699	0.453142
10470696	Med27	mediator complex subunit 27	0.388686	1.14172	0.24926	-0.101256	0.302288	0.291525
10451805	Sgol1	shugoshin-like 1 (S. pombe)	-0.034898	-1.06133	-1.22642	-0.332065	-0.593262	-1.22465
10590182	Exog	endo/exonuclease (5'-3'), endonuclease G-like	0.698467	1.12605	0.21414	-0.0178657	0.434832	-0.00390467
10415095	Acin1	apoptotic chromatin condensation inducer 1	0.32656	1.03321	0.361605	-0.268619	0.189019	-0.0238677
10464754	Rhod	ras homolog gene family, member D	0.347612	1.05399	0.642581	-0.328501	-0.357136	0.443528
10432511	Racgap1	Rac GTPase-activating protein 1	-0.487046	-1.32906	-1.80534	-0.172788	-0.655162	-1.51499
10533085	Pebp1	phosphatidylethanolamine binding protein 1	0.958471	1.3076	0.417878	0.140837	0.297296	0.313694
10400141	Zbed4	zinc finger, BED domain containing 4	0.0586813	1.20571	0.893331	0.387406	0.823475	0.970305
10519555	Abcb1b	ATP-binding cassette, sub-family B (MDR/TAP), member 1B	0.733801	1.01406	0.2875	0.279032	0.656178	0.676841
10480699	Dpp7	dipeptidylpeptidase 7	0.269363	1.01267	1.36242	-0.03537	0.139158	0.412486
10350733	Rgs16	regulator of G-protein signaling 16	-0.823109	-1.09466	-1.69073	-0.494553	-0.847283	-1.14821
10358389	Rgs2	regulator of G-protein signaling 2	-0.807626	-2.00332	-2.46515	-0.591604	-1.73704	-1.85741
10604630	Mospd1	motile sperm domain containing 1	0.172596	1.23288	1.4056	0.0326967	0.049742	0.64744
10549341	4933424B01Rik	RIKEN cDNA 4933424B01 gene	0.553538	1.13877	0.366486	0.33132	0.744982	0.595784
10593123	Tagln	transgelin	-0.991161	-1.3218	-1.85205	-0.112888	-0.12078	-0.486176
10351738	Pex19	peroxisomal biogenesis factor 19	0.911469	1.01441	0.460183	-0.166079	0.202561	0.179677
10388591	Cpd	carboxypeptidase D	0.175847	1.02122	0.710525	0.0697083	0.353336	0.314362
10345791	Il1rl1	interleukin 1 receptor-like 1	-0.763752	-1.29726	-2.03904	-0.148902	-0.399623	-0.905544
10402211	Fbln5	fibulin 5	-0.394194	-1.13833	-1.2097	-0.0688447	-0.00426367	-0.256234
10446351	Fert2	fer (fms/fps related) protein kinase, testis specific 2	-0.760426	-1.17098	-1.16784	-0.293387	-0.652503	-1.17665
10498024	Slc7a11	solute carrier family 7 (cationic amino acid transporter, y+ system), member 11	0.572324	1.11118	1.63626	0.499111	0.701429	1.21322
10387757	Rai12	retinoic acid induced 12	0.455476	1.06911	-0.0290703	-0.040654	0.395467	0.213719
10529661	Zfp509	zinc finger protein 509	0.101591	1.01186	0.423054	0.220269	0.682486	0.441665
10417264	544988	predicted gene, 544988	-0.559056	-1.05276	-0.607159	-0.313317	-0.56967	-0.263581
10370180	Col6a2	collagen, type VI, alpha 2	-0.700611	-1.0194	-0.446266	-0.0167887	-0.210941	-0.235665
10454478	Polr2d	polymerase (RNA) II (DNA directed) polypeptide D	0.611351	1.02587	-0.310712	0.162286	0.859566	0.040333
10525471	Ndufb11	NADH dehydrogenase (ubiquinone) 1 beta subcomplex, 11	0.885937	1.02792	0.757627	-0.0937917	0.0936123	0.0283307
10400395	Ppp2r3c	protein phosphatase 2, regulatory subunit B'', gamma	0.973692	1.34256	0.498822	0.408953	0.685872	0.916143
10523529	Cops4	COP9 (constitutive photomorphogenic) homolog, subunit 4 (Arabidopsis thaliana)	0.704879	1.01816	0.256329	-0.0253897	0.288174	0.000741333
10452892	Fam98a	family with sequence similarity 98, member A	0.955309	1.27339	0.602336	0.03242	0.707419	0.828181
10521725	Med28	mediator of RNA polymerase II transcription, subunit 28 homolog (yeast)	0.941042	1.1191	0.253404	-0.0161153	0.382398	-0.056347
10468802	D19Ertd737e	DNA segment, Chr 19, ERATO Doi 737, expressed	0.581045	1.08245	0.460855	0.439543	0.542814	0.681121
10377439	Per1	period homolog 1 (Drosophila)	-0.82101	-1.15943	-1.77325	-0.198021	-0.932078	-0.946833
10381416	Rnd2	Rho family GTPase 2	0.811268	1.01649	0.634069	0.109064	0.26626	0.00862433
10371107	Mrpl54	mitochondrial ribosomal protein L54	-0.871438	-1.04483	-0.669922	-0.683157	-0.64394	-0.916922
10514158	Psip1	PC4 and SFRS1 interacting protein 1	-0.776276	-1.09097	-0.715689	-0.220957	-0.674884	-1.15222
10478890	Cebpb	CCAAT/enhancer binding protein (C/EBP), beta	-0.35686	-1.14697	-1.14505	0.338825	-0.774179	-1.04905
10407870	Mrpl32	mitochondrial ribosomal protein L32	0.862824	1.11502	0.31125	0.0363963	0.60685	0.35354
10399391	Gen1	Gen homolog 1, endonuclease (Drosophila)	-0.203754	-1.07475	-1.99353	-0.585458	-0.750147	-2.25879
10572747	Tpm4	tropomyosin 4	-0.924246	-1.26884	-1.26514	-0.055836	-0.237201	-0.856436
10605831	Las1l	LAS1-like (S. cerevisiae)	0.416823	1.1373	0.289618	0.218389	0.384978	0.380528
10598771	Maoa	monoamine oxidase A	0.455378	1.32679	0.948728	0.0132603	0.35559	0.255714
10400336	Snx6	sorting nexin 6	0.441651	1.33115	0.453361	-0.182251	0.238096	0.162898
10500960	Ddx20	DEAD (Asp-Glu-Ala-Asp) box polypeptide 20	0.707004	1.12713	0.131175	0.425793	1.04647	0.280357
10395155	Fam110c	family with sequence similarity 110, member C	0.385601	-1.14395	-1.23271	0.846267	-1.05527	-0.985922
10493626	1700094D03Rik	RIKEN cDNA 1700094D03 gene	1.05498	1.55905	0.727794	0.332776	0.688395	0.594778
10408200	Hist1h4f	histone cluster 1, H4f	-0.222135	-1.21562	-1.73037	-0.507992	-0.774058	-1.68229
10435789	Zbtb20	zinc finger and BTB domain containing 20	-0.425625	-1.00398	-0.0446547	0.128803	-0.399263	0.009831
10516027	Rlf	rearranged L-myc fusion sequence	0.299908	1.02669	0.277595	0.134659	0.823835	0.497124
10400165	Tfb2m	transcription factor B2, mitochondrial	0.892376	1.09742	0.111298	0.399295	0.721145	0.358091
10486026	Zfp770	zinc finger protein 770	0.946024	1.21316	0.543362	0.728451	0.888624	0.504506
10360580	Tfb2m	transcription factor B2, mitochondrial	0.896783	1.09172	0.140383	0.406837	0.712458	0.340377
10560063	Chmp2a	chromatin modifying protein 2A	0.518043	1.0429	-0.0300867	0.126873	0.02596	-0.578055
10400170	Prkd1	protein kinase D1	-0.85313	-1.02375	-0.250728	-0.248382	-0.883427	-0.74967
10406953	Trim23	tripartite motif-containing 23	0.820097	1.04237	0.398029	-0.238765	0.290627	-0.0895927
10553897	Mtmr10	myotubularin related protein 10	-0.844079	-1.28719	-1.4525	-0.218591	-1.09234	-1.42794
10419038	Ghitm	growth hormone inducible transmembrane protein	0.192755	1.15673	0.705053	-0.0711867	0.417314	0.502541
10408346	ENSMUSG00000055849	predicted gene, ENSMUSG00000055849	0.937984	1.08134	0.398191	-0.010604	0.276682	0.363637
10463263	Lztfl1	leucine zipper transcription factor-like 1	0.856962	1.34922	0.580162	0.39565	1.21435	0.555867
10448202	Tpm4	tropomyosin 4	-0.80101	-1.09681	-1.22415	-0.025077	-0.25938	-0.870626
10411927	Sdccag10	serologically defined colon cancer antigen 10	0.672648	1.01386	0.422529	0.340956	0.689118	0.518783
10546586	Tmf1	TATA element modulatory factor 1	0.916787	1.11425	0.50428	0.312676	0.545621	0.35336
10483023	Rbms1	RNA binding motif, single stranded interacting protein 1	-0.397165	-1.13166	-0.49166	0.048867	-0.479469	-0.668992
10387180	Ndel1	nuclear distribution gene E-like homolog 1 (A. nidulans)	0.15104	1.01438	0.389713	0.316838	0.581589	0.865818
10350024	Klhl12	kelch-like 12 (Drosophila)	0.307375	1.00565	0.429413	-0.119528	0.466487	0.493752
10557211	Rbbp6	retinoblastoma binding protein 6	0.983633	1.19096	-0.361568	0.349862	0.624641	-0.495292
10524417	Iscu	IscU iron-sulfur cluster scaffold homolog (E. coli)	0.801297	1.02143	0.708825	0.151889	-0.004843	0.0140367
10384474	Pno1	partner of NOB1 homolog (S. cerevisiae)	0.865832	1.07638	0.191397	0.0284937	0.463005	0.172018
10434802	Lpp	LIM domain containing preferred translocation partner in lipoma	-0.762276	-1.54196	-1.1064	-0.294719	-0.944809	-0.651018
10507804	Trit1	tRNA isopentenyltransferase 1	0.737389	1.123	0.547041	0.470933	0.787447	0.563011
10541545	Necap1	NECAP endocytosis associated 1	0.216736	1.11445	0.262479	0.146722	1.0641	0.769346
10403680	Arid4b	AT rich interactive domain 4B (RBP1-like)	0.251833	1.05647	0.262638	0.359423	0.686147	0.565462
10530201	Ugdh	UDP-glucose dehydrogenase	-0.649563	-1.01522	-1.46657	0.152603	0.0773993	-0.179549
10356999	Prdx2	peroxiredoxin 2	-0.335974	-1.29152	-1.63974	-0.272153	-0.106458	-0.359134
10563659	Spty2d1	SPT2, Suppressor of Ty, domain containing 1 (S. cerevisiae)	-0.0109627	1.00735	0.373053	0.150305	0.760039	0.433058
10582074	Mphosph6	M phase phosphoprotein 6	0.847633	1.12714	0.712947	0.559247	0.841041	0.739333
10559820	5730403M16Rik	RIKEN cDNA 5730403M16 gene	-0.251196	1.22978	0.382707	0.508546	1.31014	0.982098
10469145	Kin	antigenic determinant of rec-A protein	0.544461	1.2456	0.116687	-0.325709	0.542481	0.230602
10586448	2810417H13Rik	RIKEN cDNA 2810417H13 gene	-0.684589	-1.03226	-1.4653	-0.316957	-0.314324	-1.34681
10362073	Sgk1	serum/glucocorticoid regulated kinase 1	-0.886464	-1.13652	-1.41064	-0.524568	-1.03763	-1.10023
10412177	Skiv2l2	superkiller viralicidic activity 2-like 2 (S. cerevisiae)	0.562469	1.06015	0.00571133	-0.0268927	0.570717	0.489386
10413771	Capn7	calpain 7	0.678169	1.02269	0.209369	0.227028	0.440665	0.36098
10568529	Ikzf5	IKAROS family zinc finger 5	0.514641	1.0261	0.311946	-0.20792	0.604503	-0.019129
10541873	Mrpl51	mitochondrial ribosomal protein L51	0.828095	1.24546	0.579681	0.447946	0.165853	-0.140972
10513162	Ptpn3	protein tyrosine phosphatase, non-receptor type 3	0.945493	-1.08574	0.514119	0.387716	-0.465705	0.0932053
10455738	Snx2	sorting nexin 2	0.462502	1.06922	0.475933	-0.0757447	0.398569	0.227656
10603706	Med4	mediator of RNA polymerase II transcription, subunit 4 homolog (yeast)	0.738328	1.1786	-0.579983	0.212361	0.952069	0.278053
10595900	Mrps22	mitochondrial ribosomal protein S22	0.994318	1.01841	0.27415	0.0178823	0.389777	0.220173
10598794	---	---	-0.594808	-1.02886	-0.468962	-0.304707	-0.644148	-0.564337
10544629	Tra2a	transformer 2 alpha homolog (Drosophila)	0.481072	1.03494	0.100638	0.030857	0.424984	0.309454
10469732	Yme1l1	YME1-like 1 (S. cerevisiae)	0.524655	1.01177	0.517291	0.09129	0.360786	0.506846
10546454	Adamts9	a disintegrin-like and metallopeptidase (reprolysin type) with thrombospondin type 1 motif, 9	0.245839	0.622898	1.67713	-0.0853	-0.100326	0.457958
10527158	Fscn1	fascin homolog 1, actin bundling protein (Strongylocentrotus purpuratus)	-0.897252	-0.823305	-1.97523	-0.0350233	-0.4085	-1.06545
10507500	Slc6a9	solute carrier family 6 (neurotransmitter transporter, glycine), member 9	0.50567	0.985379	1.57471	0.096948	0.527387	1.01592
10590494	Kif15	kinesin family member 15	-0.058848	-0.901594	-2.41856	-0.116607	-0.308661	-1.52621
10541002	D6Wsu116e	DNA segment, Chr 6, Wayne State University 116, expressed	0.0995197	0.585068	1.42375	0.10628	0.159773	0.91221
10584712	Hyou1	hypoxia up-regulated 1	0.234357	0.735593	1.70333	0.00240567	0.401465	0.916043
10411804	Mast4	microtubule associated serine/threonine kinase family member 4	0.279699	-0.513595	-1.44297	0.004307	-0.540998	-0.702441
10493137	Iqgap3	IQ motif containing GTPase activating protein 3	0.0138747	-0.738445	-1.64439	0.0258363	-0.402901	-1.23626
10454254	Dtna	dystrobrevin alpha	-0.542924	0.0609303	1.40576	-0.312793	-0.149274	0.565882
10360985	Cenpf	centromere protein F	0.147135	-0.778627	-2.12041	-0.101082	-0.417703	-1.72757
10538939	Eif2ak3	eukaryotic translation initiation factor 2 alpha kinase 3	-0.0453417	0.776862	1.42066	-0.196294	0.300292	1.16102
10358894	Sord	sorbitol dehydrogenase	-0.470302	0.172844	2.01249	-0.24485	-0.325795	0.0444517
10454709	Kif20a	kinesin family member 20A	0.139551	-0.853635	-1.91071	-0.171819	-0.667901	-2.05521
10555303	Pgm2l1	phosphoglucomutase 2-like 1	0.127686	0.344677	1.41641	-0.168407	-0.64753	0.355415
10544525	Pdia4	protein disulfide isomerase associated 4	-0.488015	-0.09676	1.56587	-0.0530493	-0.158322	0.0886837
10576883	Shcbp1	Shc SH2-domain binding protein 1	-0.359559	-0.838238	-2.34115	-0.0137733	-0.482836	-1.17093
10460738	Cdca5	cell division cycle associated 5	0.670475	-0.702315	-2.17015	0.0530707	-0.116187	-1.93823
10451039	Slc25a27	solute carrier family 25, member 27	-0.159525	0.116276	1.3827	-0.0759273	-0.0689217	0.336063
10573626	Gpt2	glutamic pyruvate transaminase (alanine aminotransferase) 2	0.0526157	0.786827	1.41591	-0.232577	0.523384	0.78838
10475437	Sord	sorbitol dehydrogenase	-0.320184	0.185623	1.7097	-0.294854	-0.395267	0.0422523
10492195	Tsc22d2	TSC22 domain family, member 2	-0.53693	-0.987732	-1.45844	-0.14964	-0.655019	-1.00243
10407481	Pfkp	phosphofructokinase, platelet	0.419651	0.792181	1.71307	0.009881	0.303891	1.02605
10413125	Samd8	sterile alpha motif domain containing 8	0.436707	0.945151	1.13805	0.128935	0.422066	0.780528
10607747	Siah1b	seven in absentia 1B	-0.090358	-0.790502	-1.51735	0.320247	-0.44018	-0.902101
10362596	Fyn	Fyn proto-oncogene	-0.068091	0.215093	1.41013	0.151239	-0.157555	0.698379
10379127	Spag5	sperm associated antigen 5	0.459611	-0.554029	-1.71435	0.043031	-0.372381	-1.02166
10441497	Tulp4	tubby like protein 4	-0.236772	-0.664258	-1.23044	-0.113131	-0.380381	-0.976627
10505224	Snx30	sorting nexin family member 30	-0.353921	0.0147523	1.34985	-0.166789	-0.29496	1.12994
10465395	Ppp2r5b	protein phosphatase 2, regulatory subunit B (B56), beta isoform	-0.07115	0.930933	1.32074	-0.675605	-0.201348	0.705928
10424860	Heatr7a	HEAT repeat containing 7A	0.57793	0.450709	1.23726	0.214419	0.141639	0.44615
10350146	Phlda3	pleckstrin homology-like domain, family A, member 3	0.109703	-0.176535	-1.32008	-0.294411	-0.340278	-1.06641
10491962	Foxo1	forkhead box O1	-0.257426	0.866833	1.48665	-0.298806	-0.118153	0.872336
10547322	Cacna1c	calcium channel, voltage-dependent, L type, alpha 1C subunit	0.0972917	-0.00451433	-1.17583	0.145019	0.114015	-0.451625
10447569	Serac1	serine active site containing 1	0.00249433	0.901063	1.24657	0.115695	0.145198	0.898716
10376216	Slc36a1	solute carrier family 36 (proton/amino acid symporter), member 1	-0.008733	0.0428693	1.37284	-0.118214	-0.193216	0.297282
10487480	Bub1	budding uninhibited by benzimidazoles 1 homolog (S. cerevisiae)	0.512379	-0.837459	-1.97127	-0.048113	-0.2049	-1.21394
10391811	3000004C01Rik	RIKEN cDNA 3000004C01 gene	0.178038	-0.948533	-1.53411	-0.225873	-0.287333	-1.2335
10382852	Mfsd11	major facilitator superfamily domain containing 11	0.0685377	0.920496	1.51632	-0.242264	0.207247	0.746986
10494551	Acp6	acid phosphatase 6, lysophosphatidic	-0.124859	0.522364	1.13056	-0.087293	-0.0163427	0.438935
10385248	Hmmr	hyaluronan mediated motility receptor (RHAMM)	-0.0654277	-0.757142	-1.8062	-0.237839	-0.632555	-1.36415
10522749	Lphn3	latrophilin 3	-0.307915	-0.934153	-1.5905	-0.0880233	-0.284999	-0.864091
10436865	Ifngr2	interferon gamma receptor 2	-0.0519057	-0.50805	-1.03284	0.0845807	0.123713	-0.155071
10376887	Snord49a	small nucleolar RNA, C/D box 49A	-0.902712	-0.935355	-1.35377	-0.447014	-0.834937	-0.725078
10438672	Tbccd1	TBCC domain containing 1	0.18118	0.41184	1.27507	-0.102272	-0.104441	0.606579
10361771	Plagl1	pleiomorphic adenoma gene-like 1	0.600502	0.99728	1.40354	0.248766	0.870387	1.24199
10375175	Slit3	slit homolog 3 (Drosophila)	0.170274	-0.101607	-1.2136	-0.0330473	0.0865417	-0.333836
10458555	Spry4	sprouty homolog 4 (Drosophila)	-0.549483	-0.684648	-1.22538	-0.25604	-0.23542	-0.475352
10433088	Cbx5	chromobox homolog 5 (Drosophila HP1a)	-0.492195	-0.87253	-1.32671	-0.126459	-0.428862	-0.756323
10416522	Tsc22d1	TSC22 domain family, member 1	-0.771554	-0.850515	-1.25304	-0.160872	-0.63009	-0.926615
10550650	Ercc1	excision repair cross-complementing rodent repair deficiency, complementation group 1	-0.849709	-0.737261	-1.18939	-0.248347	-0.198372	-0.240558
10491780	Hspa4l	heat shock protein 4 like	-0.564216	0.124237	1.24028	-0.329268	-0.565901	0.197325
10391461	Brca1	breast cancer 1	0.85162	0.87635	1.62524	0.218453	0.773428	0.871849
10441436	Snx9	sorting nexin 9	-0.623487	-0.995156	-1.03025	0.036613	-0.118445	-0.638673
10420730	Fdft1	farnesyl diphosphate farnesyl transferase 1	-0.214791	-0.7389	-1.07744	-0.206589	-0.303441	-0.846219
10372807	Msrb3	methionine sulfoxide reductase B3	-0.779087	-0.991663	-1.12551	-0.042836	-0.281856	-0.89613
10377725	Dlg4	discs, large homolog 4 (Drosophila)	-0.605609	-0.719881	-1.10096	-0.322645	-0.565897	-0.556966
10596575	Armet	arginine-rich, mutated in early stage tumors	0.177833	0.639651	1.2535	0.0256377	0.309396	0.590421
10492499	Mfsd1	major facilitator superfamily domain containing 1	0.312745	0.43752	1.15993	-0.0750333	-0.0756197	0.251527
10426669	Troap	trophinin associated protein	0.391231	-0.737406	-1.38867	-0.041438	-0.55299	-1.29157
10469167	Sfmbt2	Scm-like with four mbt domains 2	-0.211594	0.741299	1.20008	-0.105282	-0.013774	0.328653
10372478	Rab21	RAB21, member RAS oncogene family	-0.644974	-0.485694	-1.22079	-0.0518727	-0.144394	-0.317268
10473160	Ssfa2	sperm specific antigen 2	0.334669	0.959419	1.26325	0.175455	0.482436	0.888483
10415052	Mmp14	matrix metallopeptidase 14 (membrane-inserted)	-0.0840013	-0.866569	-1.03821	-0.0132087	0.0450187	-0.333949
10377804	Arrb2	arrestin, beta 2	0.956556	0.948435	1.0085	0.316695	0.516097	0.825332
10521913	Rbpj	recombination signal binding protein for immunoglobulin kappa J region	-0.359941	-0.970944	-1.33107	-0.246927	-0.635993	-1.01754
10546538	Suclg2	succinate-Coenzyme A ligase, GDP-forming, beta subunit	-0.934917	-0.783363	-1.05171	-0.250082	-0.190415	-0.617755
10456206	Wdr7	WD repeat domain 7	-0.281971	0.29882	1.21584	-0.260896	-0.122834	0.325468
10580183	Ier2	immediate early response 2	-0.996463	-0.507651	-1.63714	-0.770705	-0.889072	-1.54969
10479811	Mcm10	minichromosome maintenance deficient 10 (S. cerevisiae)	-0.245012	-0.730262	-1.11752	-0.283306	-0.093697	-1.00497
10392642	Abca5	ATP-binding cassette, sub-family A (ABC1), member 5	0.0679557	0.100293	1.19247	0.123159	0.082692	0.416283
10482181	Strbp	spermatid perinuclear RNA binding protein	-0.466339	0.327564	1.05087	-0.445144	-0.324907	0.311655
10386058	Sparc	secreted acidic cysteine rich glycoprotein	-0.791785	-0.855146	-1.14769	-0.118919	-0.168982	-0.264129
10575733	Cenpn	centromere protein N	-0.064155	-0.766804	-1.17213	-0.225202	-0.512125	-1.21505
10544150	Jhdm1d	jumonji C domain-containing histone demethylase 1 homolog D (S. cerevisiae)	0.68738	0.808522	1.20369	0.1118	0.68008	1.11115
10525591	Kntc1	kinetochore associated 1	-0.56806	-0.567702	-1.10948	-0.276958	-0.304121	-0.677091
10482177	Strbp	spermatid perinuclear RNA binding protein	-0.646918	0.363995	1.32357	-0.290897	-0.235744	0.192978
10554325	5730590G19Rik	RIKEN cDNA 5730590G19 gene	0.201374	-0.301511	-1.07556	0.0293807	-0.148224	-1.01668
10381898	Mrc2	mannose receptor, C type 2	-0.583454	-0.732805	-1.05683	-0.201516	-0.195608	-0.340258
10524588	Ankrd13a	ankyrin repeat domain 13a	-0.349945	-0.448245	-1.28083	-0.035646	-0.23823	-1.02649
10434806	Lpp	LIM domain containing preferred translocation partner in lipoma	-0.040667	-0.891437	-1.70565	0.07135	-0.377574	-1.11868
10404774	Hivep1	human immunodeficiency virus type I enhancer binding protein 1	0.808096	0.917926	1.06319	0.160221	0.232668	0.399501
10460706	Syvn1	synovial apoptosis inhibitor 1, synoviolin	0.368905	0.611611	1.24131	0.121375	0.264984	0.900989
10575184	Wwp2	WW domain containing E3 ubiquitin protein ligase 2	-0.630315	-0.870692	-1.02095	-0.104519	-0.443724	-0.528183
10436106	C330027C09Rik	RIKEN cDNA C330027C09 gene	-0.307084	-0.64991	-1.53982	-0.102474	-0.284811	-1.12887
10444890	Ier3	immediate early response 3	-0.587767	-0.651943	-1.69621	-0.484449	-0.503332	-1.13594
10359917	Hsd17b7	hydroxysteroid (17-beta) dehydrogenase 7	-0.703939	-0.830537	-1.05572	0.00563833	-0.24368	-0.748364
10389795	Stxbp4	syntaxin binding protein 4	-0.994989	-0.477023	-1.86555	-0.649737	-0.930665	-1.89914
10421003	Bnip3l	BCL2/adenovirus E1B interacting protein 3-like	0.377894	0.910251	1.01855	-0.027026	0.134972	0.261031
10468253	Nt5c2	5'-nucleotidase, cytosolic II	-0.724998	-0.956516	-1.06554	0.005037	-0.13842	-0.908166
10545623	Dok1	docking protein 1	0.601206	-0.771805	-1.19412	0.632552	-0.00431233	-0.523235
10412909	Fdft1	farnesyl diphosphate farnesyl transferase 1	-0.226553	-0.589666	-1.26242	-0.259092	-0.388226	-0.845707
10352709	Nsl1	NSL1, MIND kinetochore complex component, homolog (S. cerevisiae)	-0.184159	-0.923863	-1.00981	-0.280786	-0.416671	-0.527608
10452516	Ankrd12	ankyrin repeat domain 12	0.387943	0.151884	1.17895	-0.0472343	-0.342747	0.289199
10602020	Tbc1d8b	TBC1 domain family, member 8B	-0.496381	0.386238	1.02181	-0.0701053	-0.299243	0.351709
10489484	Sdc4	syndecan 4	0.009315	-0.491728	-1.09651	0.413977	0.424843	0.152673
10581289	Atp6v0d1	ATPase, H+ transporting, lysosomal V0 subunit D1	0.547485	0.994716	1.32739	0.0802197	0.136671	0.38363
10478594	Ctsa	cathepsin A	-0.217732	0.130914	1.04259	0.0678867	0.018165	0.224116
10512499	Tpm2	tropomyosin 2, beta	-0.656335	-0.589974	-1.05925	-0.0790793	-0.137928	-0.844621
10565250	Mesdc1	mesoderm development candidate 1	-0.889041	-0.790142	-1.02465	-0.273266	-0.644079	-0.694408
10469322	Vim	vimentin	-0.798854	-0.996918	-1.14252	-0.11318	-0.207363	-0.4524
10399087	Ncapg2	non-SMC condensin II complex, subunit G2	-0.383713	-0.906057	-1.23414	-0.350474	-0.384892	-0.891947
10574404	Setd6	SET domain containing 6	-0.010686	-0.632918	-1.16947	-0.138211	-0.471436	-0.576525
10504743	Nans	N-acetylneuraminic acid synthase (sialic acid synthase)	0.357229	0.761937	1.20127	-0.114002	0.322342	0.254129
10490104	Aurka	aurora kinase A	0.277783	-0.664787	-1.13653	-0.514984	-0.291339	-1.182
10597531	Rbms3	RNA binding motif, single stranded interacting protein	-0.106309	-0.961137	-1.07539	-0.168551	-0.551035	-1.02624
10371387	Ckap4	cytoskeleton-associated protein 4	-0.570735	-0.820733	-1.08525	-0.214356	-0.333237	-1.16968
10344637	Atp6v1h	ATPase, H+ transporting, lysosomal V1 subunit H	0.207335	0.73906	1.32497	-0.00365733	0.23617	0.462088
10420846	Fzd3	frizzled homolog 3 (Drosophila)	-0.146884	0.248839	1.28392	-0.175976	-0.110449	0.846681
10567626	Gga2	golgi associated, gamma adaptin ear containing, ARF binding protein 2	0.10416	0.373059	1.13195	-0.093719	-0.097204	0.577804
10580282	Junb	Jun-B oncogene	-0.150448	-0.374888	-1.0002	0.0550033	-0.0811033	-0.557274
10352459	Rab3gap2	RAB3 GTPase activating protein subunit 2	0.168697	0.524137	1.02834	0.194871	0.371576	0.734679
10388451	Wdr81	WD repeat domain 81	-0.174452	0.119301	1.06883	-0.279145	-0.516206	0.132825
10504470	Melk	maternal embryonic leucine zipper kinase	-0.21361	-0.816812	-1.12494	-0.0549423	-0.727672	-1.4549
10411332	Hmgcr	3-hydroxy-3-methylglutaryl-Coenzyme A reductase	-0.885483	-0.519229	-1.06036	-0.328346	-0.295274	-0.353575
10474545	Slc12a6	solute carrier family 12, member 6	-0.230852	0.184061	1.30481	-0.230418	-0.271658	0.443638
10597413	Crtap	cartilage associated protein	-0.317947	-0.847175	-1.00138	-0.0623243	-0.0799073	-0.457875
10460603	Efemp2	epidermal growth factor-containing fibulin-like extracellular matrix protein 2	-0.563397	-0.909232	-1.01498	-0.105305	-0.194605	-0.452564
10578810	Clcn3	chloride channel 3	-0.54562	0.794936	1.04633	-0.247473	0.323697	0.750151
10366983	Tmem194	transmembrane protein 194	-0.47315	-0.655543	-1.06702	-0.667664	-0.213172	-0.236448
10525086	Slc24a6	solute carrier family 24 (sodium/potassium/calcium exchanger), member 6	0.118717	0.415263	1.01901	0.0996553	0.184344	0.992677
10426909	Letmd1	LETM1 domain containing 1	0.483596	0.271327	1.08924	-0.252603	-0.53643	-0.004523
10481518	Ptges	prostaglandin E synthase	-0.221282	-0.729693	-1.31768	0.280659	0.00999833	-0.402536
10550877	Kcnn4	potassium intermediate/small conductance calcium-activated channel, subfamily N, member 4	-0.558549	-0.991755	-1.3509	0.086118	-0.382998	-1.11223
10590860	9030420J04Rik	RIKEN cDNA 9030420J04 gene	-0.0306443	0.0811543	1.11233	0.131022	0.169299	0.490197
10377889	Mink1	misshapen-like kinase 1 (zebrafish)	0.426899	0.449136	1.01372	-0.209946	0.115927	0.508537
10504957	Smc2	structural maintenance of chromosomes 2	-0.306304	-0.569256	-1.06668	-0.222769	-0.371898	-1.13245
10546450	Adamts9	a disintegrin-like and metallopeptidase (reprolysin type) with thrombospondin type 1 motif, 9	-0.0670487	0.145005	1.28486	-0.0874633	-0.091229	0.453813
10432378	Lmbr1l	limb region 1 like	-0.095315	0.704362	1.29344	0.0536933	0.425601	1.00371
10394735	Pdia6	protein disulfide isomerase associated 6	-0.410721	0.110112	1.11594	-0.0180167	0.006751	0.230295
10434675	Dnajb11	DnaJ (Hsp40) homolog, subfamily B, member 11	-0.401287	-0.097836	1.07131	-0.0727083	0.0731877	0.345498
10419170	Txndc16	thioredoxin domain containing 16	0.295398	0.235929	1.21836	0.222454	-0.107573	0.220737
10599120	Dock11	dedicator of cytokinesis 11	-0.183229	0.0556887	1.19857	-0.00138633	-0.0910547	0.387685
10438098	Sdf2l1	stromal cell-derived factor 2-like 1	-0.55711	-0.316726	1.42208	-0.0963323	-0.90654	0.274353
10580219	Calr	calreticulin	-0.553832	0.781641	1.09831	-0.0337853	0.119	0.266414
10402787	Ahnak2	AHNAK nucleoprotein 2	-0.510811	-0.862661	-1.11288	-0.163613	-0.701691	-0.846363
10421877	Diap3	diaphanous homolog 3 (Drosophila)	-0.479926	-0.773806	-1.22598	-0.154295	-0.309949	-0.821362
10493995	S100a10	S100 calcium binding protein A10 (calpactin)	-0.675671	-0.828699	-1.1535	-0.160609	-0.312576	-0.555208
10544538	---	---	-0.0822673	0.156897	1.51096	0.277543	0.34432	0.746997
10369688	Tet1	tet oncogene 1	-0.392975	-0.106445	1.27614	0.0541263	-0.050087	0.653194
10416355	Rcbtb2	regulator of chromosome condensation (RCC1) and BTB (POZ) domain containing protein 2	-0.327713	-0.739289	-1.09695	-0.220757	-0.432756	-0.986768
10486029	Atpbd4	ATP binding domain 4	-0.351097	-0.685594	-1.04021	0.082057	-0.00613467	-0.558412
10572897	Hmox1	heme oxygenase (decycling) 1	-0.356864	0.753535	1.41544	0.43956	0.278553	1.30169
10380896	Erbb2	v-erb-b2 erythroblastic leukemia viral oncogene homolog 2, neuro/glioblastoma derived oncogene homolog (avian)	-0.243319	0.334545	1.0236	-0.114562	-0.338101	0.689892
10421672	1200011I18Rik	RIKEN cDNA 1200011I18 gene	-0.287863	-0.973983	-1.19304	-0.030237	-0.23747	-0.477795
10402020	Eml5	echinoderm microtubule associated protein like 5	-0.342827	-0.0987517	1.02982	0.02508	-0.116887	0.702707
10472923	Ak3l1	adenylate kinase 3-like 1	-0.252948	0.269817	1.17418	-0.273827	0.179874	1.10303
10445293	Pla2g7	phospholipase A2, group VII (platelet-activating factor acetylhydrolase, plasma)	-0.270338	-0.717912	-1.10432	-0.064172	0.0496597	-0.326468
10400589	C79407	expressed sequence C79407	0.344358	-0.888707	-1.40607	-0.0269613	-0.105948	-1.0921
10570201	Atp11a	ATPase, class VI, type 11A	-0.00379967	0.8179	1.06801	0.002545	0.048949	0.153024
10456400	Tubb6	tubulin, beta 6	-0.984068	-0.564004	-1.10417	-0.057816	-0.434193	-1.03743
10393058	H3f3b	H3 histone, family 3B	-0.564124	-0.475739	-1.46407	-0.0589373	-0.20289	-0.840797
10396237	2700049A03Rik	RIKEN cDNA 2700049A03 gene	0.397971	0.67063	1.02291	0.074614	0.232121	0.340331
10562523	Zfp507	zinc finger protein 507	-0.674176	-0.894485	-1.03709	-0.518667	-0.713884	-0.783257
10500896	H3f3b	H3 histone, family 3B	-0.678061	-0.498172	-1.68717	-0.049076	-0.172008	-0.843879
10435581	Polq	polymerase (DNA directed), theta	0.344076	0.28261	-1.06468	-0.134459	0.282441	-0.228461
10534862	Pcolce	procollagen C-endopeptidase enhancer protein	-0.72156	-0.981603	-1.00719	-0.086371	-0.213062	-0.385712
10381588	Grn	granulin	0.0172613	0.197758	1.14997	-0.0880437	-0.0351093	0.0611167
10413434	D14Abb1e	DNA segment, Chr 14, Abbott 1 expressed	0.076768	-0.420604	-1.25242	-0.376351	-0.625947	-0.848892
10462702	Hectd2	HECT domain containing 2	0.568411	0.909305	1.28443	0.268304	0.473595	0.928975
10598664	Atp6ap2	ATPase, H+ transporting, lysosomal accessory protein 2	0.0632313	0.960092	1.11696	-0.127066	0.179115	0.377325
10547807	Eno2	enolase 2, gamma neuronal	0.222541	0.660445	1.28458	-0.265683	0.368461	1.10849
10358978	Ier5	immediate early response 5	-0.841692	-0.520936	-1.44947	-0.359427	-0.478358	-0.886488
10412562	Flnb	filamin, beta	-0.0603487	-0.429218	-1.00057	-0.060299	-0.074384	-0.488174
10485405	Cd44	CD44 antigen	-0.481901	-0.799053	-1.1809	-0.002445	-0.000195667	-0.175268
10376144	Fnip1	folliculin interacting protein 1	-0.0505867	0.441131	1.14695	0.302909	-0.205494	0.810504
10464045	Acsl5	acyl-CoA synthetase long-chain family member 5	-0.357731	-0.684753	-1.02062	-0.318695	-0.393156	-0.951774
10350392	Aspm	asp (abnormal spindle)-like, microcephaly associated (Drosophila)	-0.247397	-0.78792	-1.29773	-0.466152	-0.770932	-1.46869
10474437	Ccdc34	coiled-coil domain containing 34	0.0648743	-0.500019	-1.01478	-0.00940833	-0.385488	-0.914951
10451198	Vegfa	vascular endothelial growth factor A	-0.358774	-0.593345	-1.11417	0.329205	-0.248217	-0.439386
10462632	Kif20b	kinesin family member 20B	0.385423	-0.627943	-1.57464	-0.357019	-0.716958	-1.47724
10392449	Wipi1	WD repeat domain, phosphoinositide interacting 1	0.390116	0.257342	1.13237	-0.0244587	-0.389265	-0.0161937
10428877	E430025E21Rik	RIKEN cDNA E430025E21 gene	-0.3301	0.173493	1.01268	-0.0655277	-0.207912	-0.1443
10466441	Vps13a	vacuolar protein sorting 13A (yeast)	0.0971813	0.94669	1.08315	-0.0318397	0.223086	0.354302
10396108	Arf6	ADP-ribosylation factor 6	-0.660268	-0.877152	-1.11821	-0.185474	-0.87134	-0.962133
10509777	Iffo2	intermediate filament family orphan 2	-0.921835	-0.911092	-1.06975	-0.274666	-0.593633	-0.414624
10454202	Rnf138	ring finger protein 138	-0.768369	-0.984535	-1.14356	-0.103552	-0.445604	-0.568946
10385466	Sgcd	sarcoglycan, delta (dystrophin-associated glycoprotein)	-0.125103	-0.660549	-1.23086	-0.104014	-0.435022	-0.988956
10423556	Pgcp	plasma glutamate carboxypeptidase	-0.134987	-0.762729	-1.23076	0.0429637	-0.200157	-0.260895
10556280	Swap70	SWA-70 protein	-0.780039	-0.974333	-1.05723	-0.0767963	-0.518188	-0.583734
10361995	Fam54a	family with sequence similarity 54, member A	0.383793	0.838349	-1.0079	0.0561127	0.46581	-0.940729
10448292	Thoc6	THO complex 6 homolog (Drosophila)	-0.3879	0.235239	-1.15746	-0.141789	0.153286	-0.912873
10593591	Acat1	acetyl-Coenzyme A acetyltransferase 1	-0.611407	-0.89397	-1.13511	-0.0573197	-0.110481	-0.781887
10410931	Vcan	versican	-0.191971	-0.971906	-1.09194	0.018752	-0.120882	-0.634006
10521602	Cpeb2	cytoplasmic polyadenylation element binding protein 2	-0.707452	0.909675	1.12275	-0.284105	0.478691	1.08279
10480432	Mastl	microtubule associated serine/threonine kinase-like	0.125208	-0.224803	-1.18249	-0.117552	-0.0389537	-1.23172
10458033	Stard4	StAR-related lipid transfer (START) domain containing 4	-0.807146	-0.683883	-1.1111	-0.49739	-1.11833	-0.846284
10515844	Zfp691	zinc finger protein 691	0.168102	0.246718	1.04403	-0.23244	-0.0285727	0.693453
10345423	Plekhb2	pleckstrin homology domain containing, family B (evectins) member 2	-0.579185	0.287164	1.00643	-0.187758	-0.374715	0.452863
10491805	Plk4	polo-like kinase 4 (Drosophila)	-0.274874	-0.685399	-1.11429	-0.097634	-0.316312	-0.761917
10436392	Cpox	coproporphyrinogen oxidase	-0.408187	0.561519	1.09963	-0.097524	-0.231987	0.559926
10596271	Dnajc13	DnaJ (Hsp40) homolog, subfamily C, member 13	0.794936	0.922903	1.00622	0.0747737	0.278287	0.533483
10461078	Atl3	atlastin GTPase 3	-0.640281	-0.738007	-1.08175	-0.268185	-0.667803	-0.965807
10557058	Polr3e	polymerase (RNA) III (DNA directed) polypeptide E	0.862389	0.139065	-1.09606	0.563751	-0.144574	-1.54184
10521731	Ncapg	non-SMC condensin I complex, subunit G	0.136876	-0.5129	-1.45143	-0.523172	-0.573887	-1.07982
10376885	Snord49b	small nucleolar RNA, C/D box 49B	-0.70059	-0.877694	-1.17917	-0.405278	-0.607106	-0.746457
10369690	Tet1	tet oncogene 1	-0.151807	0.150344	1.08725	-0.231728	0.0545503	0.796146
10435641	Fstl1	follistatin-like 1	-0.511431	-0.69696	-1.26875	0.034498	0.0237083	-0.334209
10521832	Pi4k2b	phosphatidylinositol 4-kinase type 2 beta	0.264949	0.929251	1.16542	0.109151	0.682933	0.984266
10561831	Zfp566	zinc finger protein 566	0.998425	0.966804	1.17715	0.6857	0.872419	1.03243
10535213	Snx8	sorting nexin 8	0.224874	0.467735	1.08394	0.111809	0.0742603	0.623556
10382104	---	---	-0.260776	-0.156286	-1.01132	-0.202897	-0.182821	-0.437305
10478854	Slc9a8	solute carrier family 9 (sodium/hydrogen exchanger), member 8	-0.438639	-0.675911	-1.00544	-0.0794437	-0.404878	-0.9073
10416503	Tpt1	tumor protein, translationally-controlled 1	-0.899921	-0.471876	-1.05713	-0.548131	-0.556266	-0.926918
10352048	Exo1	exonuclease 1	-0.025075	-0.863479	-1.04532	-0.167012	-0.171552	-1.04137
10452907	Fez2	fasciculation and elongation protein zeta 2 (zygin II)	-0.974351	-0.617453	-1.03405	-0.02071	-0.653299	-0.981256
10376196	Hint1	histidine triad nucleotide binding protein 1	-0.545997	-0.874508	-1.05622	-0.109007	-0.157201	-0.46994
10350516	Ptgs2	prostaglandin-endoperoxide synthase 2	-0.636737	-0.540217	-1.03295	-0.486104	-0.738957	-0.574893
10543959	Ptn	pleiotrophin	-0.0390753	-0.920952	-1.51616	-0.00970867	-0.128777	-0.582825
10472501	Lass6	LAG1 homolog, ceramide synthase 6	-0.186969	-0.439312	1.03718	0.149973	-0.046246	0.298354
10490989	Cp	ceruloplasmin	0.467489	-0.737298	-1.01256	0.448055	0.114371	-0.393261
10463836	Gsto1	glutathione S-transferase omega 1	-0.467755	-1.03767	-1.66239	0.0151183	0.0144307	-0.44394
10483401	Spc25	SPC25, NDC80 kinetochore complex component, homolog (S. cerevisiae)	-0.090973	-0.794176	-1.08715	-0.452953	-0.650175	-1.10691
10367076	Prim1	DNA primase, p49 subunit	-0.792591	-0.506131	-1.2096	-0.360669	-0.655064	-0.958519
10565456	Prss23	protease, serine, 23	-0.939233	-0.90235	-1.00947	0.0647407	-0.398471	-1.14157
10387936	Spag7	sperm associated antigen 7	-0.130502	-0.383504	-1.07984	-0.125934	-0.357351	-0.638504
10542894	---	---	-0.595084	-0.257457	-1.2756	0.414969	0.596006	0.230226
10408613	Tubb2b	tubulin, beta 2B	-0.242308	-0.257083	-1.0849	-0.386624	-0.981773	-1.14566
10601412	Lpar4	lysophosphatidic acid receptor 4	-0.101889	0.264322	1.00949	-0.134192	-0.0238393	0.592098
10350838	2810417H13Rik	RIKEN cDNA 2810417H13 gene	-0.472381	-0.89268	-1.08349	-0.27406	-0.514275	-1.20291
10450363	Snord52	small nucleolar RNA, C/D box 52	-0.625209	-0.480689	-1.04048	-0.160071	-0.494615	-0.836645
10568480	Nsmce4a	non-SMC element 4 homolog A (S. cerevisiae)	-0.420679	-0.679009	-1.05003	-0.325962	-0.700444	-1.3907
10397346	Fos	FBJ osteosarcoma oncogene	-0.924788	0.305855	-1.2077	-0.551433	0.167566	-0.423367
10497503	Kpna2	karyopherin (importin) alpha 2	-0.273362	-0.438933	-1.05183	-0.173098	-0.443518	-0.779379
10518352	Hmgb2	high mobility group box 2	-0.269744	-0.865284	-1.34294	-0.298888	-0.672464	-1.6243
10450957	Cenpq	centromere protein Q	0.181282	-0.201721	-1.34757	-0.245276	-0.265436	-1.55605
10518350	Hmgb2	high mobility group box 2	-0.239	-0.919577	-1.39031	-0.279361	-0.654868	-1.60849
10470318	---	---	-0.608404	-0.283402	-1.10766	-0.133233	-0.35222	-0.314798
10360542	2310005N03Rik	RIKEN cDNA 2310005N03 gene	-0.082311	-0.7408	-1.21852	-0.0333243	-0.862219	-0.799206
10436196	---	---	0.630039	-0.367078	-1.06739	0.0506527	-0.392286	-0.891215
10571870	Hmgb2	high mobility group box 2	-0.231644	-0.997687	-1.42872	-0.181523	-0.621657	-1.527
10510172	Hmgb2	high mobility group box 2	-0.216461	-0.968176	-1.35542	-0.290034	-0.656975	-1.49383
10492558	Smc4	structural maintenance of chromosomes 4	-0.344585	-0.466128	-1.10055	-0.073909	-0.336433	-0.811955
10567216	Rps15a	ribosomal protein S15A	-0.60644	-0.511454	-1.12525	0.0901667	-0.180409	0.206108
10467124	Acta2	actin, alpha 2, smooth muscle, aorta	-0.554975	-0.73519	-1.11372	-0.015526	0.0485313	-0.322604
10373918	Lif	leukemia inhibitory factor	0.963497	0.670835	-1.08513	1.49995	1.33604	0.0920547
10485357	---	---	-0.0869023	-0.66662	-1.0224	0.324092	0.20429	-0.150956
10555233	---	---	0.432476	0.168977	1.13655	0.0673423	-0.0937123	-0.124942
10442493	---	---	-0.876514	-0.537844	-1.32083	-0.0143087	-0.065922	-0.445425
10522248	EG624662	predicted gene, EG624662	-0.762577	-0.0299867	-1.11888	-0.08625	0.0148057	-0.499874

## Sheet: Table S1b
Table S1b: List of MCMV-regulated genes with greater change in total RNA than in newly transcribed RNA
This table contains all genes which showed at least 1.41-fold (20,5) greater regulation in total RNA than in newly transcribed RNA at any time point of infection (0-6 hpi). Log2 values of the fold-changes compared to uninfected cells are shown.Only three genes (Mela, Tk1 and Plk1, indicated in yellow) showed >2-fold stronger regulation in total RNA than in newly transcribe RNA, arguing against a …
ID_MoGene	GeneSymbol	GeneDescription	newly transcribed RNA			total RNA
			1-2 hpi vs mock	3-4 hpi vs mock	5-6 hpi vs mock	2 hpi vs mock	4 hpi vs mock	6 hpi vs mock
10582545	Mela	melanoma antigen	1.79952	1.55479	1.10043	5.07475	4.75357	4.35033
10455784	Gramd3	GRAM domain containing 3	0.564841	1.00033	0.922441	0.365255	1.15501	1.67907
10373918	Lif	leukemia inhibitory factor	0.963497	0.670835	-1.08513	1.49995	1.33604	0.0920547
10465278	Cdc42ep2	CDC42 effector protein (Rho GTPase binding) 2	-1.61696	-1.67103	-1.7841	-1.50363	-2.29992	-2.16596
10423379	Tiaf2	TGF-beta1-induced anti-apoptotic factor 2	-1.76223	-2.71785	-2.26732	-2.00179	-3.23072	-2.33791
10582809	Tk1	thymidine kinase 1	-1.40208	-1.9994	-1.94625	-0.581963	-1.7849	-2.76407
10378053	6720460F02Rik	RIKEN cDNA 6720460F02 gene	-1.07236	-1.78655	-1.28776	-0.990351	-1.86013	-2.31805
10560190	Ehd2	EH-domain containing 2	-1.21963	-1.20877	-1.21363	-0.386754	-1.01499	-1.84626
10393431	Tk1	thymidine kinase 1	-1.01756	-1.93353	-1.53885	-0.515458	-1.69019	-3.3497
10516246	Cdca8	cell division cycle associated 8	0.136199	-1.0843	-1.00751	-0.30596	-0.445978	-1.70162
10444927	Nrm	nurim (nuclear envelope membrane protein)	-0.643076	-1.10778	-0.449064	-0.480308	-1.10178	-1.61997
10497520	Ect2	ect2 oncogene	-0.745216	-1.18564	-1.4849	-0.517579	-1.00962	-2.01777
10557156	Plk1	polo-like kinase 1 (Drosophila)	0.331195	-1.05219	-1.42709	-0.517487	-1.32376	-2.59584

## Sheet: Table S1c
Table S1c: Clusters of genes regulated with distinct kinetics
Genes significantly regulated during the first 6 hours of lytic MCMV infection were grouped into clusters showing distinct kinetics of regulation. Genes belonging to the five clusters we identified are shown. Log2 values of changes compared to mock are depicted. Positive values represent up-regulation, negative represent down-regulation. Below each Cluster, the filters applied are shown highlight…
Cluster 1
ID_MoGene	GeneSymbol	GeneDescription	newly transcribed RNA				changes
			1-2 hpi vs mock	3-4 hpi vs mock	5-6 hpi vs mock		(1-2hpi) - (3-4hpi)	(1-2hpi) - (5-6hpi)	(3-4hpi) - (5-6hpi)
10531415	Cxcl10	chemokine (C-X-C motif) ligand 10	6.45741	4.86615	2.20642		1.59126	4.251	2.65973
10462623	Ifit1	interferon-induced protein with tetratricopeptide repeats 1	5.8762	3.89762	1.55101		1.97858	4.32519	2.34661
10389207	Ccl5	chemokine (C-C motif) ligand 5	4.5147	3.34529	1.71314		1.1694	2.80156	1.63215
10367224	Stat2	signal transducer and activator of transcription 2	3.73033	2.7397	1.02642		0.990631	2.70391	1.71328
10444068	Tapbp	TAP binding protein	2.86891	1.73715	0.637839		1.13176	2.23107	1.09931
10432236	Rnd1	Rho family GTPase 1	2.50592	2.41068	1.17141		0.095242	1.33451	1.23927
10454015	Ttc39c	tetratricopeptide repeat domain 39C	2.50273	2.1475	0.893145		0.355229	1.60958	1.25435
10445412	Nfkbie	nuclear factor of kappa light polypeptide gene enhancer in B-cells inhibitor, epsilon	2.48385	1.1958	0.319479		1.28805	2.16437	0.87632
10520452	Il6	interleukin 6	2.42411	0.911834	0.0682903		1.51228	2.35582	0.843544
10454030	Cabyr	calcium-binding tyrosine-(Y)-phosphorylation regulated (fibrousheathin 2)	2.31848	2.252	0.449235		0.066484	1.86925	1.80276
10368144	Tnfaip3	tumor necrosis factor, alpha-induced protein 3	2.31219	1.75266	0.540044		0.559525	1.77214	1.21262
10512067	Ddx58	DEAD (Asp-Glu-Ala-Asp) box polypeptide 58	2.27591	1.40655	0.653597		0.869359	1.62231	0.752949
10376060	Irf1	interferon regulatory factor 1	2.23502	1.23716	0.356548		0.997858	1.87847	0.880613
10567219	Arl6ip1	ADP-ribosylation factor-like 6 interacting protein 1	2.22544	1.05696	-0.136402		1.16849	2.36184	1.19336
10400405	Nfkbia	nuclear factor of kappa light polypeptide gene enhancer in B-cells inhibitor, alpha	2.15583	1.12216	-0.330509		1.03367	2.48634	1.45267
10608649	---	---	2.09368	1.27947	0.0284417		0.814208	2.06524	1.25103
10542911	Samd9l	sterile alpha motif domain containing 9-like	2.06381	0.857605	0.036451		1.20621	2.02736	0.821154
10448235	A630033E08Rik	RIKEN cDNA A630033E08 gene	2.04694	1.7925	0.890256		0.254436	1.15668	0.902244
10445033	Trim26	tripartite motif-containing 26	1.94393	1.04145	-0.20637		0.902478	2.1503	1.24782
10556581	ENSMUSG00000073861	predicted gene, ENSMUSG00000073861	1.93339	1.09902	0.132871		0.834367	1.80052	0.966151
10344725	Adhfe1	alcohol dehydrogenase, iron containing, 1	1.93027	0.349277	-0.274041		1.58099	2.20431	0.623319
10569017	Ifitm3	interferon induced transmembrane protein 3	1.87249	1.10314	-0.00580933		0.769348	1.8783	1.10895
10364955	Thop1	thimet oligopeptidase 1	1.77981	1.73099	0.50544		0.0488217	1.27437	1.22555
10463739	Taf5	TAF5 RNA polymerase II, TATA box binding protein (TBP)-associated factor	1.69412	1.8428	0.558202		-0.148673	1.13592	1.28459
10345368	D1Ertd448e	DNA segment, Chr 1, ERATO Doi 448, expressed	1.64671	1.35294	0.073043		0.293774	1.57367	1.27989
10519951	Pion	pigeon homolog (Drosophila)	1.63757	1.52268	0.26352		0.114895	1.37405	1.25916
10464529	Tcirg1	T-cell, immune regulator 1, ATPase, H+ transporting, lysosomal V0 protein A3	1.59674	0.816723	0.0383277		0.780018	1.55841	0.778395
10501608	Vcam1	vascular cell adhesion molecule 1	1.57999	0.640041	-1.02939		0.939946	2.60937	1.66943
10379511	Ccl2	chemokine (C-C motif) ligand 2	1.56734	-0.117193	-1.37583		1.68454	2.94317	1.25864
10495001	Rsbn1	rosbin, round spermatid basic protein 1	1.53484	1.01962	0.276702		0.515216	1.25814	0.742922
10524631	Oasl1	2'-5' oligoadenylate synthetase-like 1	1.53276	0.73206	0.281642		0.800702	1.25112	0.450418
10404874	Mylip	myosin regulatory light chain interacting protein	1.53078	0.37359	-0.39507		1.15719	1.92585	0.76866
10489850	Znfx1	zinc finger, NFX1-type containing 1	1.5287	0.852958	0.0168943		0.675738	1.5118	0.836064
10526487	Alkbh4	alkB, alkylation repair homolog 4 (E. coli)	1.51515	1.5051	0.181544		0.0100473	1.3336	1.32355
10511258	Fam132a	family with sequence similarity 132, member A	1.51296	1.18688	0.286727		0.326089	1.22624	0.900148
10528788	ENSMUSG00000059244	predicted gene, ENSMUSG00000059244	1.49259	0.866238	-0.311462		0.626348	1.80405	1.1777
10415784	Trim13	tripartite motif-containing 13	1.4878	1.90153	0.380703		-0.413729	1.10709	1.52082
10379518	Ccl7	chemokine (C-C motif) ligand 7	1.48322	-1.00271	-2.21223		2.48593	3.69545	1.20952
10476569	2310003L22Rik	RIKEN cDNA 2310003L22 gene	1.44384	1.04441	0.285145		0.399432	1.1587	0.759267
10597973	Lztfl1	leucine zipper transcription factor-like 1	1.39135	1.18164	0.219799		0.209706	1.17155	0.961841
10570855	Plat	plasminogen activator, tissue	1.34772	0.666064	-0.284473		0.68166	1.6322	0.950537
10449148	Wfikkn1	WAP, FS, Ig, KU, and NTR-containing protein 1	1.32955	1.14442	0.272582		0.185126	1.05696	0.871838
10351616	Usf1	upstream transcription factor 1	1.30097	1.32839	-0.0994647		-0.0274183	1.40044	1.42786
10479765	Suv39h2	suppressor of variegation 3-9 homolog 2 (Drosophila)	1.29004	1.23072	0.230207		0.0593257	1.05984	1.00051
10461237	Bscl2	Bernardinelli-Seip congenital lipodystrophy 2 homolog (human)	1.28399	1.34747	-0.105261		-0.0634753	1.38925	1.45273
10567229	Smg1	SMG1 homolog, phosphatidylinositol 3-kinase-related kinase (C. elegans)	1.27125	0.49178	-0.004945		0.77947	1.2762	0.496725
10346533	Nif3l1	Ngg1 interacting factor 3-like 1 (S. pombe)	1.26814	1.10967	0.128505		0.158471	1.13964	0.981164
10508001	9930104L06Rik	RIKEN cDNA 9930104L06 gene	1.2375	0.113603	-0.0922923		1.1239	1.3298	0.205896
10426016	Gtse1	G two S phase expressed protein 1	1.21012	1.16963	-0.98435		0.0404973	2.19447	2.15398
10477022	Sdcbp2	syndecan binding protein (syntenin) 2	1.20577	0.829905	-0.0394403		0.375867	1.24521	0.869346
10590791	Birc2	baculoviral IAP repeat-containing 2	1.19798	0.997131	-0.0956843		0.200851	1.29367	1.09282
10560575	Relb	avian reticuloendotheliosis viral (v-rel) oncogene related B	1.17402	0.685752	-0.163278		0.488267	1.3373	0.84903
10425257	Polr2f	polymerase (RNA) II (DNA directed) polypeptide F	1.17338	1.2777	-0.0948443		-0.104325	1.26822	1.37255
10463599	Nfkb2	nuclear factor of kappa light polypeptide gene enhancer in B-cells 2, p49/p100	1.16925	0.948229	-0.108215		0.221021	1.27746	1.05644
10539263	Loxl3	lysyl oxidase-like 3	1.16579	-0.0167597	-0.982565		1.18255	2.14836	0.965806
10409508	Ddx41	DEAD (Asp-Glu-Ala-Asp) box polypeptide 41	1.16556	0.961497	0.091309		0.204065	1.07425	0.870188
10462359	ENSMUSG00000052521	predicted gene, ENSMUSG00000052521	1.16299	0.739234	0.065124		0.423759	1.09787	0.67411
10502299	Nfkb1	nuclear factor of kappa light polypeptide gene enhancer in B-cells 1, p105	1.14956	0.29412	-0.346251		0.855442	1.49581	0.640371
10502224	Sgms2	sphingomyelin synthase 2	1.1455	0.65949	-0.039464		0.486006	1.18496	0.698954
10528527	Fam126a	family with sequence similarity 126, member A	1.14103	0.178544	0.129442		0.962486	1.01159	0.049102
10350800	Tor1aip2	torsin A interacting protein 2	1.12833	0.862382	-0.069726		0.265948	1.19806	0.932108
10348299	5830472F04Rik	RIKEN cDNA 5830472F04 gene	1.12284	0.596723	-0.224698		0.526112	1.34753	0.821421
10511282	Tnfrsf4	tumor necrosis factor receptor superfamily, member 4	1.11529	0.429662	-0.271274		0.685629	1.38656	0.700936
10581577	Dhx38	DEAH (Asp-Glu-Ala-His) box polypeptide 38	1.09628	1.5111	-0.0141477		-0.414822	1.11043	1.52525
10542321	Ddx47	DEAD (Asp-Glu-Ala-Asp) box polypeptide 47	1.09037	1.30547	0.088345		-0.215097	1.00203	1.21712
10359948	Uap1	UDP-N-acetylglucosamine pyrophosphorylase 1	1.08745	0.248206	-0.443297		0.839247	1.53075	0.691503
10421172	Slc25a37	solute carrier family 25, member 37	1.06937	0.095615	-0.14331		0.973758	1.21268	0.238925
10590801	Birc3	baculoviral IAP repeat-containing 3	1.06113	-0.0969247	-0.238877		1.15805	1.30001	0.141953
10526848	A430033K04Rik	RIKEN cDNA A430033K04 gene	1.05277	0.870999	-0.0260903		0.181767	1.07886	0.897089
10584561	9030425E11Rik	RIKEN cDNA 9030425E11 gene	1.0489	-0.415703	-0.701184		1.46461	1.75009	0.28548
10379560	Zfp830	zinc finger protein 830	1.04746	1.09003	0.028938		-0.0425783	1.01852	1.0611
10407057	Ercc8	excision repaiross-complementing rodent repair deficiency, complementation group 8	1.03705	0.833123	-0.130608		0.203929	1.16766	0.963731
		Filter	> 1					> 1
Cluster 2
ID_MoGene	GeneSymbol	GeneDescription	newly transcribed RNA				changes
			1-2 hpi vs mock	3-4 hpi vs mock	5-6 hpi vs mock		(1-2hpi) - (3-4hpi)	(1-2hpi) - (5-6hpi)	(3-4hpi) - (5-6hpi)
10349016	2310035C23Rik	RIKEN cDNA 2310035C23 gene	0.690815	1.20851	0.180263		-0.517695	0.510552	1.02825
10541279	Bcl2l13	BCL2-like 13 (apoptosis facilitator)	0.49765	1.51498	0.501957		-1.01733	-0.004307	1.01302
10540141	C130022K22Rik	RIKEN cDNA C130022K22 gene	0.949464	1.46037	0.242665		-0.510906	0.706799	1.21771
10438220	Car15	carbonic anhydrase 15	0.554296	1.43685	0.369569		-0.882556	0.184727	1.06728
10385271	Ccng1	cyclin G1	0.596477	1.39996	-0.264436		-0.803488	0.860913	1.6644
10398195	Ccnk	cyclin K	0.80516	1.20329	0.0473977		-0.398131	0.757762	1.15589
10443463	Cdkn1a	cyclin-dependent kinase inhibitor 1A (P21)	-0.263351	1.39664	0.202017		-1.65999	-0.465368	1.19462
10560063	Chmp2a	chromatin modifying protein 2A	0.518043	1.0429	-0.0300867		-0.524854	0.54813	1.07298
10524668	Coq5	coenzyme Q5 homolog, methyltransferase (yeast)	0.967801	1.30953	0.0885237		-0.341732	0.879278	1.22101
10380859	Crkrs	CDC2-related kinase, arginine/serine-rich	-0.163844	1.12737	0.00949		-1.29122	-0.173334	1.11788
10395984	Fam179b	family with sequence similarity 179, member B	0.643064	1.33827	-0.0281547		-0.69521	0.671219	1.36643
10368886	Foxo3	forkhead box O3	0.488082	1.45568	0.327994		-0.967597	0.160088	1.12769
10545130	Gadd45a	growth arrest and DNA-damage-inducible 45 alpha	0.199679	2.62026	1.95099		-2.42058	-1.75131	0.669265
10407833	Ggps1	geranylgeranyl diphosphate synthase 1	0.788186	1.25404	0.22342		-0.465853	0.564766	1.03062
10400089	Gm889	gene model 889, (NCBI)	0.136575	1.4104	-0.433479		-1.27383	0.570053	1.84388
10600814	Gspt2	G1 to S phase transition 2	0.804628	1.62737	0.46869		-0.822743	0.335938	1.15868
10567750	Gtf3c1	general transcription factor III C 1	0.993213	1.55702	0.494042		-0.563808	0.499171	1.06298
10362036	Hbs1l	Hbs1-like (S. cerevisiae)	0.788899	1.21603	-0.0217657		-0.427135	0.810664	1.2378
10381697	Hexim1	hexamethylene bis-acetamide inducible 1	-0.080882	1.65685	0.118332		-1.73773	-0.199214	1.53852
10600973	Igbp1	immunoglobulin (CD79A) binding protein 1	0.967664	1.10292	-0.107409		-0.135259	1.07507	1.21033
10469145	Kin	antigenic determinant of rec-A protein	0.544461	1.2456	0.116687		-0.701135	0.427774	1.12891
10391143	Klhl11	kelch-like 11 (Drosophila)	0.717414	1.26474	0.227999		-0.547329	0.489416	1.03675
10534303	Lat2	linker for activation of T cells family, member 2	0.855754	1.2958	-0.25373		-0.44005	1.10948	1.54953
10385591	Maml1	mastermind like 1 (Drosophila)	0.65792	1.09504	-0.018802		-0.437118	0.676722	1.11384
10603706	Med4	mediator of RNA polymerase II transcription, subunit 4 homolog (yeast)	0.738328	1.1786	-0.579983		-0.440269	1.31831	1.75858
10381860	Mettl2	methyltransferase like 2	0.839385	1.10635	-0.0618953		-0.266969	0.90128	1.16825
10418720	Mettl6	methyltransferase like 6	0.573418	1.29652	0.141496		-0.723098	0.431922	1.15502
10370931	Mknk2	MAP kinase-interacting serine/threonine kinase 2	0.513225	1.99193	0.780085		-1.4787	-0.26686	1.21184
10393125	Mrpl38	mitochondrial ribosomal protein L38	0.87573	1.05986	-0.003984		-0.184127	0.879714	1.06384
10382565	Mrps7	mitchondrial ribosomal protein S7	0.870874	1.04863	-0.0223613		-0.177754	0.893236	1.07099
10485429	Pdhx	pyruvate dehydrogenase complex, component X	0.790195	1.13189	-0.133672		-0.341697	0.923867	1.26556
10411306	Polk	polymerase (DNA directed), kappa	-0.220892	1.00187	-0.076793		-1.22277	-0.144099	1.07867
10454478	Polr2d	polymerase (RNA) II (DNA directed) polypeptide D	0.611351	1.02587	-0.310712		-0.414523	0.922064	1.33659
10357191	Ptpn4	protein tyrosine phosphatase, non-receptor type 4	0.359386	1.61472	0.603705		-1.25533	-0.244319	1.01101
10387757	Rai12	retinoic acid induced 12	0.455476	1.06911	-0.0290703		-0.613636	0.484546	1.09818
10376163	Rapgef6	Rap guanine nucleotide exchange factor (GEF) 6	0.368109	1.44446	0.414248		-1.07635	-0.0461393	1.03021
10557211	Rbbp6	retinoblastoma binding protein 6	0.983633	1.19096	-0.361568		-0.207332	1.3452	1.55253
10565852	Rnf169	ring finger protein 169	0.483625	1.34003	0.00973367		-0.856401	0.473891	1.33029
10557716	Rnf40	ring finger protein 40	0.945947	1.45768	0.408884		-0.511728	0.537064	1.04879
10555089	Rsf1	remodeling and spacing factor 1	0.614415	1.33588	0.286862		-0.721467	0.327553	1.04902
10574184	Rspry1	ring finger and SPRY domain containing 1	0.908331	1.47765	0.363166		-0.569315	0.545165	1.11448
10607467	Sat1	spermidine/spermine N1-acetyl transferase 1	-0.305742	1.49192	0.40987		-1.79766	-0.715613	1.08205
10516932	Sesn2	sestrin 2	0.78469	1.98534	0.425606		-1.20065	0.359083	1.55973
10572838	Sin3b	transcriptional regulator, SIN3B (yeast)	0.77995	1.64633	0.397411		-0.866378	0.382539	1.24892
10412177	Skiv2l2	superkiller viralicidic activity 2-like 2 (S. cerevisiae)	0.562469	1.06015	0.00571133		-0.497686	0.556757	1.05444
10351259	Slc19a2	solute carrier family 19 (thiamine transporter), member 2	0.26284	1.19037	0.128637		-0.927535	0.134203	1.06174
10447264	Slc3a1	solute carrier family 3, member 1	0.218771	1.93961	0.343276		-1.72084	-0.124505	1.59634
10380381	Tob1	transducer of ErbB-2.1	-0.156496	1.95759	0.903429		-2.11409	-1.05993	1.05416
10544638	Tra2a	transformer 2 alpha homolog (Drosophila)	0.700262	1.09006	-0.159653		-0.389799	0.859915	1.24971
10562050	Upk1a	uroplakin 1A	0.993313	1.04354	-0.0426297		-0.050228	1.03594	1.08617
10445702	Usp49	ubiquitin specific peptidase 49	0.88	1.19545	-0.010122		-0.315448	0.890122	1.20557
10478590	Zswim1	zinc finger, SWIM domain containing 1	0.746848	1.12019	0.0301157		-0.373337	0.716732	1.09007
		Filter	< 1	> 1					> 1
Cluster 3
ID_MoGene	GeneSymbol	GeneDescription	newly transcribed RNA				changes
			1-2 hpi vs mock	3-4 hpi vs mock	5-6 hpi vs mock		(1-2hpi) - (3-4hpi)	(1-2hpi) - (5-6hpi)	(3-4hpi) - (5-6hpi)
10493203	0610031J06Rik	RIKEN cDNA 0610031J06 gene	0.184489	1.16921	1.12967		-0.984723	-0.945184	0.0395387
10493421	1110013L07Rik	RIKEN cDNA 1110013L07 gene	0.37709	1.07295	1.06851		-0.695862	-0.691423	0.00443833
10396237	2700049A03Rik	RIKEN cDNA 2700049A03 gene	0.397971	0.67063	1.02291		-0.272659	-0.624935	-0.352276
10503593	6230409E13Rik	RIKEN cDNA 6230409E13 gene	0.47447	1.02299	1.17483		-0.548524	-0.70036	-0.151836
10590860	9030420J04Rik	RIKEN cDNA 9030420J04 gene	-0.0306443	0.0811543	1.11233		-0.111799	-1.14298	-1.03118
10488322	A230067G21Rik	RIKEN cDNA A230067G21 gene	-0.0784847	1.41691	1.75899		-1.4954	-1.83747	-0.34208
10392642	Abca5	ATP-binding cassette, sub-family A (ABC1), member 5	0.0679557	0.100293	1.19247		-0.0323373	-1.12451	-1.09217
10494551	Acp6	acid phosphatase 6, lysophosphatidic	-0.124859	0.522364	1.13056		-0.647224	-1.25542	-0.6082
10546454	Adamts9	a disintegrin-like and metallopeptidase (reprolysin type) with thrombospondin type 1 motif, 9	0.245839	0.622898	1.67713		-0.37706	-1.4313	-1.05424
10472923	Ak3l1	adenylate kinase 3-like 1	-0.252948	0.269817	1.17418		-0.522765	-1.42713	-0.904363
10452516	Ankrd12	ankyrin repeat domain 12	0.387943	0.151884	1.17895		0.236059	-0.791004	-1.02706
10601771	Armcx1	armadillo repeat containing, X-linked 1	0.372863	1.18468	1.5215		-0.811814	-1.14864	-0.336824
10596575	Armet	arginine-rich, mutated in early stage tumors	0.177833	0.639651	1.2535		-0.461817	-1.07566	-0.613847
10570201	Atp11a	ATPase, class VI, type 11A	-0.00379967	0.8179	1.06801		-0.8217	-1.07181	-0.25011
10598664	Atp6ap2	ATPase, H+ transporting, lysosomal accessory protein 2	0.0632313	0.960092	1.11696		-0.89686	-1.05373	-0.15687
10515519	Atp6v0b	ATPase, H+ transporting, lysosomal V0 subunit B	0.390511	1.38115	1.53267		-0.990635	-1.14216	-0.151523
10344637	Atp6v1h	ATPase, H+ transporting, lysosomal V1 subunit H	0.207335	0.73906	1.32497		-0.531725	-1.11764	-0.585914
10587085	BC031353	cDNA sequence BC031353	0.420661	2.01598	1.61292		-1.59532	-1.19226	0.403057
10421003	Bnip3l	BCL2/adenovirus E1B interacting protein 3-like	0.377894	0.910251	1.01855		-0.532357	-0.640652	-0.108295
10580219	Calr	calreticulin	-0.553832	0.781641	1.09831		-1.33547	-1.65214	-0.316665
10578810	Clcn3	chloride channel 3	-0.54562	0.794936	1.04633		-1.34056	-1.59195	-0.251399
10521602	Cpeb2	cytoplasmic polyadenylation element binding protein 2	-0.707452	0.909675	1.12275		-1.61713	-1.8302	-0.213074
10436392	Cpox	coproporphyrinogen oxidase	-0.408187	0.561519	1.09963		-0.969706	-1.50782	-0.538115
10351347	Creg1	cellular repressor of E1A-stimulated genes 1	0.285757	1.00889	1.09258		-0.723134	-0.806826	-0.0836917
10426098	Creld2	cysteine-rich with EGF-like domains 2	0.166602	1.14517	2.01602		-0.978572	-1.84941	-0.870841
10503023	Cth	cystathionase (cystathionine gamma-lyase)	-0.0675537	1.61098	1.69226		-1.67854	-1.75982	-0.0812803
10478594	Ctsa	cathepsin A	-0.217732	0.130914	1.04259		-0.348646	-1.26032	-0.911676
10569319	Ctsd	cathepsin D	-0.239799	1.1998	1.33533		-1.4396	-1.57513	-0.135533
10541002	D6Wsu116e	DNA segment, Chr 6, Wayne State University 116, expressed	0.0995197	0.585068	1.42375		-0.485549	-1.32423	-0.838685
10366881	Ddit3	DNA-damage inducible transcript 3	0.207768	1.60613	1.12176		-1.39836	-0.913994	0.484368
10439239	Dirc2	disrupted in renal carcinoma 2 (human)	0.474741	1.05815	1.44306		-0.583405	-0.968315	-0.384909
10434675	Dnajb11	DnaJ (Hsp40) homolog, subfamily B, member 11	-0.401287	-0.097836	1.07131		-0.303451	-1.47259	-1.16914
10599120	Dock11	dedicator of cytokinesis 11	-0.183229	0.0556887	1.19857		-0.238918	-1.3818	-1.14288
10480699	Dpp7	dipeptidylpeptidase 7	0.269363	1.01267	1.36242		-0.743307	-1.09306	-0.34975
10454254	Dtna	dystrobrevin alpha	-0.542924	0.0609303	1.40576		-0.603855	-1.94868	-1.34483
10428877	E430025E21Rik	RIKEN cDNA E430025E21 gene	-0.3301	0.173493	1.01268		-0.503594	-1.34278	-0.839189
10538939	Eif2ak3	eukaryotic translation initiation factor 2 alpha kinase 3	-0.0453417	0.776862	1.42066		-0.822203	-1.466	-0.643796
10402020	Eml5	echinoderm microtubule associated protein like 5	-0.342827	-0.0987517	1.02982		-0.244075	-1.37264	-1.12857
10547807	Eno2	enolase 2, gamma neuronal	0.222541	0.660445	1.28458		-0.437904	-1.06204	-0.624133
10380896	Erbb2	v-erb-b2 erythroblastic leukemia viral oncogene homolog 2, neuro/glioblastoma derived oncogene homolog (avian)	-0.243319	0.334545	1.0236		-0.577865	-1.26692	-0.689051
10376144	Fnip1	folliculin interacting protein 1	-0.0505867	0.441131	1.14695		-0.491717	-1.19754	-0.70582
10491962	Foxo1	forkhead box O1	-0.257426	0.866833	1.48665		-1.12426	-1.74408	-0.619816
10362596	Fyn	Fyn proto-oncogene	-0.068091	0.215093	1.41013		-0.283184	-1.47822	-1.19504
10420846	Fzd3	frizzled homolog 3 (Drosophila)	-0.146884	0.248839	1.28392		-0.395723	-1.4308	-1.03508
10493435	Gba	glucosidase, beta, acid	0.211246	1.24073	1.07298		-1.02949	-0.861737	0.167751
10567626	Gga2	golgi associated, gamma adaptin ear containing, ARF binding protein 2	0.10416	0.373059	1.13195		-0.268899	-1.02779	-0.758887
10573626	Gpt2	glutamic pyruvate transaminase (alanine aminotransferase) 2	0.0526157	0.786827	1.41591		-0.734212	-1.36329	-0.62908
10381588	Grn	granulin	0.0172613	0.197758	1.14997		-0.180497	-1.13271	-0.95221
10574087	Herpud1	homocysteine-inducible, endoplasmic reticulum stress-inducible, ubiquitin-like domain member 1	0.230289	1.89159	1.9644		-1.6613	-1.73411	-0.0728147
10572897	Hmox1	heme oxygenase (decycling) 1	-0.356864	0.753535	1.41544		-1.1104	-1.7723	-0.661904
10491780	Hspa4l	heat shock protein 4 like	-0.564216	0.124237	1.24028		-0.688453	-1.8045	-1.11605
10584712	Hyou1	hypoxia up-regulated 1	0.234357	0.735593	1.70333		-0.501236	-1.46897	-0.967738
10545308	Kdm3a	lysine (K)-specific demethylase 3A	0.3074	1.43429	1.09097		-1.12689	-0.783569	0.343325
10350046	Kdm5b	lysine (K)-specific demethylase 5B	0.145217	1.41254	1.43703		-1.26732	-1.29181	-0.024493
10472501	Lass6	LAG1 homolog, ceramide synthase 6	-0.186969	-0.439312	1.03718		0.252343	-1.22415	-1.4765
10426909	Letmd1	LETM1 domain containing 1	0.483596	0.271327	1.08924		0.212269	-0.605645	-0.817914
10432378	Lmbr1l	limb region 1 like	-0.095315	0.704362	1.29344		-0.799677	-1.38876	-0.589079
10601412	Lpar4	lysophosphatidic acid receptor 4	-0.101889	0.264322	1.00949		-0.366212	-1.11138	-0.745168
10412100	Map3k1	mitogen-activated protein kinase kinase kinase 1	0.455276	1.47592	1.45834		-1.02065	-1.00307	0.017582
10373407	Mbc2	membrane bound C2 domain containing protein	-0.0909237	1.71903	1.87547		-1.80995	-1.9664	-0.156444
10492499	Mfsd1	major facilitator superfamily domain containing 1	0.312745	0.43752	1.15993		-0.124775	-0.847182	-0.722407
10382852	Mfsd11	major facilitator superfamily domain containing 11	0.0685377	0.920496	1.51632		-0.851958	-1.44778	-0.595826
10377889	Mink1	misshapen-like kinase 1 (zebrafish)	0.426899	0.449136	1.01372		-0.022237	-0.586823	-0.564586
10604630	Mospd1	motile sperm domain containing 1	0.172596	1.23288	1.4056		-1.06029	-1.233	-0.172718
10396778	Mpp5	membrane protein, palmitoylated 5 (MAGUK p55 subfamily member 5)	-0.607447	1.27736	1.37009		-1.88481	-1.97754	-0.0927327
10563338	Myd116	myeloid differentiation primary response gene 116	0.349069	1.82045	1.16299		-1.47138	-0.813917	0.657467
10504743	Nans	N-acetylneuraminic acid synthase (sialic acid synthase)	0.357229	0.761937	1.20127		-0.404709	-0.844038	-0.439329
10394627	Nbas	neuroblastoma amplified sequence	-0.145241	1.17398	1.27055		-1.31922	-1.41579	-0.0965703
10544525	Pdia4	protein disulfide isomerase associated 4	-0.488015	-0.09676	1.56587		-0.391255	-2.05389	-1.66263
10394735	Pdia6	protein disulfide isomerase associated 6	-0.410721	0.110112	1.11594		-0.520832	-1.52666	-1.00583
10407481	Pfkp	phosphofructokinase, platelet	0.419651	0.792181	1.71307		-0.37253	-1.29342	-0.920893
10354649	Pgap1	post-GPI attachment to proteins 1	0.010049	1.21845	1.32413		-1.2084	-1.31408	-0.105678
10555303	Pgm2l1	phosphoglucomutase 2-like 1	0.127686	0.344677	1.41641		-0.21699	-1.28873	-1.07174
10521832	Pi4k2b	phosphatidylinositol 4-kinase type 2 beta	0.264949	0.929251	1.16542		-0.664302	-0.900468	-0.236165
10345423	Plekhb2	pleckstrin homology domain containing, family B (evectins) member 2	-0.579185	0.287164	1.00643		-0.866348	-1.58561	-0.719264
10465395	Ppp2r5b	protein phosphatase 2, regulatory subunit B (B56), beta isoform	-0.07115	0.930933	1.32074		-1.00208	-1.39189	-0.389804
10352459	Rab3gap2	RAB3 GTPase activating protein subunit 2	0.168697	0.524137	1.02834		-0.35544	-0.859639	-0.504199
10383708	Rnf185	ring finger protein 185	0.216816	1.5086	1.06509		-1.29178	-0.848277	0.443506
10507894	Rragc	Ras-related GTP binding C	0.410939	1.04141	1.06342		-0.63047	-0.652481	-0.0220107
10413125	Samd8	sterile alpha motif domain containing 8	0.436707	0.945151	1.13805		-0.508444	-0.701342	-0.192899
10438098	Sdf2l1	stromal cell-derived factor 2-like 1	-0.55711	-0.316726	1.42208		-0.240383	-1.97919	-1.73881
10447569	Serac1	serine active site containing 1	0.00249433	0.901063	1.24657		-0.898569	-1.24407	-0.345503
10469167	Sfmbt2	Scm-like with four mbt domains 2	-0.211594	0.741299	1.20008		-0.952893	-1.41168	-0.458782
10474545	Slc12a6	solute carrier family 12, member 6	-0.230852	0.184061	1.30481		-0.414913	-1.53566	-1.12075
10525086	Slc24a6	solute carrier family 24 (sodium/potassium/calcium exchanger), member 6	0.118717	0.415263	1.01901		-0.296546	-0.900293	-0.603747
10451039	Slc25a27	solute carrier family 25, member 27	-0.159525	0.116276	1.3827		-0.275801	-1.54222	-1.26642
10376216	Slc36a1	solute carrier family 36 (proton/amino acid symporter), member 1	-0.008733	0.0428693	1.37284		-0.0516023	-1.38157	-1.32997
10360563	Smyd3	SET and MYND domain containing 3	0.323708	1.4535	1.85405		-1.12979	-1.53034	-0.400545
10505224	Snx30	sorting nexin family member 30	-0.353921	0.0147523	1.34985		-0.368673	-1.70377	-1.3351
10535213	Snx8	sorting nexin 8	0.224874	0.467735	1.08394		-0.242861	-0.859066	-0.616205
10358894	Sord	sorbitol dehydrogenase	-0.470302	0.172844	2.01249		-0.643146	-2.48279	-1.83964
10473160	Ssfa2	sperm specific antigen 2	0.334669	0.959419	1.26325		-0.624751	-0.928584	-0.303834
10482177	Strbp	spermatid perinuclear RNA binding protein	-0.646918	0.363995	1.32357		-1.01091	-1.97049	-0.959577
10367775	Stxbp5	syntaxin binding protein 5 (tomosyn)	0.279819	1.12194	1.11764		-0.842124	-0.837816	0.00430733
10460706	Syvn1	synovial apoptosis inhibitor 1, synoviolin	0.368905	0.611611	1.24131		-0.242706	-0.872409	-0.629703
10602020	Tbc1d8b	TBC1 domain family, member 8B	-0.496381	0.386238	1.02181		-0.88262	-1.51819	-0.635574
10438672	Tbccd1	TBCC domain containing 1	0.18118	0.41184	1.27507		-0.23066	-1.09389	-0.863226
10369688	Tet1	tet oncogene 1	-0.392975	-0.106445	1.27614		-0.286529	-1.66912	-1.38259
10419170	Txndc16	thioredoxin domain containing 16	0.295398	0.235929	1.21836		0.0594687	-0.92296	-0.982428
10466441	Vps13a	vacuolar protein sorting 13A (yeast)	0.0971813	0.94669	1.08315		-0.849509	-0.985968	-0.136459
10456206	Wdr7	WD repeat domain 7	-0.281971	0.29882	1.21584		-0.580791	-1.49781	-0.917018
10388451	Wdr81	WD repeat domain 81	-0.174452	0.119301	1.06883		-0.293752	-1.24328	-0.94953
10392449	Wipi1	WD repeat domain, phosphoinositide interacting 1	0.390116	0.257342	1.13237		0.132774	-0.742259	-0.875033
10515844	Zfp691	zinc finger protein 691	0.168102	0.246718	1.04403		-0.0786167	-0.875929	-0.797313
		Filters	<0,5		> 1				<1
Cluster 4
ID_MoGene	GeneSymbol	GeneDescription	newly transcribed RNA				changes
			1-2 hpi vs mock	3-4 hpi vs mock	5-6 hpi vs mock		(1-2hpi) - (3-4hpi)	(1-2hpi) - (5-6hpi)	(3-4hpi) - (5-6hpi)
10582388	---	---	-1.70896	-1.14613	-1.53363		-0.562833	-0.175334	0.387499
10459225	---	---	-1.24537	-1.02505	-1.22467		-0.220313	-0.0206937	0.199619
10514338	---	---	-1.84447	-2.09313	-2.28093		0.248652	0.436456	0.187803
10452538	1110012J17Rik	RIKEN cDNA 1110012J17 gene	-1.2012	-1.76438	-1.36738		0.563177	0.166182	-0.396995
10444932	2310014H01Rik	RIKEN cDNA 2310014H01 gene	-1.14343	-1.3428	-1.2994		0.199377	0.15598	-0.0433973
10527649	6330406I15Rik	RIKEN cDNA 6330406I15 gene	-1.92486	-2.0251	-1.85582		0.10024	-0.0690393	-0.169279
10378053	6720460F02Rik	RIKEN cDNA 6720460F02 gene	-1.07236	-1.78655	-1.28776		0.71419	0.215404	-0.498786
10450038	Angptl4	angiopoietin-like 4	-1.09938	-1.3792	-1.30908		0.279819	0.2097	-0.070119
10523451	Anxa3	annexin A3	-1.70315	-1.41556	-1.44173		-0.287592	-0.261422	0.0261703
10356475	Arl4c	ADP-ribosylation factor-like 4C	-1.25812	-1.70986	-1.5573		0.451744	0.299184	-0.15256
10406407	Arrdc3	arrestin domain containing 3	-1.17456	-1.62495	-1.65157		0.450384	0.47701	0.026626
10554129	B130024G19Rik	RIKEN cDNA B130024G19 gene	-2.05032	-2.41188	-1.90901		0.36156	-0.141318	-0.502877
10488655	Bcl2l1	BCL2-like 1	-1.64311	-1.84116	-1.65636		0.19806	0.013258	-0.184802
10540472	Bhlhe40	basic helix-loop-helix family, member e40	-1.56037	-1.8301	-1.72207		0.269727	0.161698	-0.108029
10565204	Bnc1	basonuclin 1	-2.34831	-2.29553	-2.20593		-0.0527867	-0.142388	-0.089601
10360806	Capn2	calpain 2	-1.46087	-1.38731	-1.14281		-0.07356	-0.31805	-0.24449
10569646	Ccnd1	cyclin D1	-1.42936	-2.02541	-1.72285		0.596052	0.293485	-0.302567
10465278	Cdc42ep2	CDC42 effector protein (Rho GTPase binding) 2	-1.61696	-1.67103	-1.7841		0.0540693	0.167145	0.113075
10460385	Clcf1	cardiotrophin-like cytokine factor 1	-1.25244	-1.75525	-1.65913		0.502815	0.406692	-0.0961227
10595211	Col12a1	collagen, type XII, alpha 1	-1.0799	-1.37918	-1.32109		0.299282	0.241195	-0.058087
10536220	Col1a2	collagen, type I, alpha 2	-1.27794	-1.33286	-1.15726		0.054913	-0.120684	-0.175597
10483626	Dlx2	distal-less homeobox 2	-2.17293	-1.97261	-1.78884		-0.200321	-0.384088	-0.183767
10463945	Dusp5	dual specificity phosphatase 5	-1.60245	-1.32788	-1.80027		-0.274573	0.19782	0.472393
10366043	Dusp6	dual specificity phosphatase 6	-1.77016	-1.6731	-2.26554		-0.0970637	0.49538	0.592443
10563780	E2f8	E2F transcription factor 8	-1.51259	-1.81292	-1.31171		0.300332	-0.200874	-0.501206
10363735	Egr2	early growth response 2	-1.87459	-1.36746	-2.36478		-0.507127	0.490196	0.997322
10416251	Egr3	early growth response 3	-1.81646	-1.27604	-2.2081		-0.54042	0.391646	0.932066
10465185	Ehbp1l1	EH domain binding protein 1-like 1	-1.40077	-1.71259	-1.86484		0.311816	0.464067	0.152251
10560190	Ehd2	EH-domain containing 2	-1.21963	-1.20877	-1.21363		-0.0108633	-0.005997	0.00486633
10371959	Elk3	ELK3, member of ETS oncogene family	-1.33858	-2.1921	-1.82699		0.853521	0.48841	-0.36511
10542355	Emp1	epithelial membrane protein 1	-1.24941	-1.09946	-1.26158		-0.149949	0.0121737	0.162123
10368289	Enpp1	ectonucleotide pyrophosphatase/phosphodiesterase 1	-1.73647	-1.76851	-1.27569		0.0320463	-0.46078	-0.492826
10379344	ENSMUSG00000072632	predicted gene, ENSMUSG00000072632	-1.3621	-1.07112	-1.06094		-0.290975	-0.301161	-0.010186
10584142	Ets1	E26 avian leukemia oncogene 1, 5' domain	-1.10256	-1.10199	-1.16449		-0.000567	0.061937	0.062504
10411229	F2r	coagulation factor II (thrombin) receptor	-1.14906	-1.15029	-1.11341		0.00123233	-0.035649	-0.0368813
10584259	Fez1	fasciculation and elongation protein zeta 1 (zygin I)	-1.09464	-1.20503	-1.027		0.110396	-0.0676353	-0.178031
10499062	Fhdc1	FH2 domain containing 1	-1.58224	-1.81947	-1.35606		0.23723	-0.226181	-0.463411
10507908	Fhl3	four and a half LIM domains 3	-2.14816	-2.02959	-1.74919		-0.118565	-0.398968	-0.280404
10436369	Filip1l	filamin A interacting protein 1-like	-1.31938	-1.55966	-1.30653		0.240283	-0.0128517	-0.253135
10536845	Flnc	filamin C, gamma	-1.70629	-1.52746	-1.78986		-0.178833	0.0835673	0.2624
10460585	Fosl1	fos-like antigen 1	-1.46586	-1.60825	-1.78721		0.14239	0.321351	0.178961
10520862	Fosl2	fos-like antigen 2	-1.42608	-1.75475	-1.68825		0.328668	0.262165	-0.066503
10406777	Gm73	gene model 73, (NCBI)	-1.40304	-2.06677	-1.75145		0.663731	0.348404	-0.315327
10483163	Grb14	growth factor receptor bound protein 14	-1.23955	-1.00948	-1.07952		-0.230069	-0.160036	0.070033
10425207	H1f0	H1 histone family, member 0	-2.60877	-3.37774	-3.05268		0.768976	0.443918	-0.325057
10458340	Hbegf	heparin-binding EGF-like growth factor	-2.89186	-2.27366	-2.6448		-0.618197	-0.247058	0.371139
10477169	Id1	inhibitor of DNA binding 1	-2.3546	-1.97122	-2.66709		-0.383382	0.312492	0.695873
10509163	Id3	inhibitor of DNA binding 3	-1.96275	-1.44356	-2.35394		-0.519195	0.391189	0.910384
10427125	Igfbp6	insulin-like growth factor binding protein 6	-1.03187	-1.08133	-1.0162		0.049464	-0.0156677	-0.0651317
10434845	Il1rap	interleukin 1 receptor accessory protein	-1.03026	-1.07172	-1.00589		0.041458	-0.0243663	-0.0658243
10428302	Klf10	Kruppel-like factor 10	-2.51297	-2.43476	-2.45919		-0.078202	-0.053775	0.024427
10513008	Klf4	Kruppel-like factor 4 (gut)	-1.18458	-1.48881	-1.66535		0.304226	0.48077	0.176544
10349773	Klhdc8a	kelch domain containing 8A	-1.86156	-1.80475	-1.8942		-0.0568123	0.0326353	0.0894477
10395163	Lamb1-1	laminin B1 subunit 1	-1.16814	-1.76057	-1.31275		0.592434	0.144612	-0.447821
10446763	Lbh	limb-bud and heart	-1.95593	-1.81834	-2.16266		-0.137589	0.206728	0.344317
10583732	Ldlr	low density lipoprotein receptor	-1.53274	-1.57725	-1.64049		0.0445083	0.107754	0.0632453
10432540	Lima1	LIM domain and actin binding 1	-1.21774	-1.18744	-1.09446		-0.0302973	-0.123277	-0.09298
10499394	Lmna	lamin A	-1.28218	-1.1763	-1.63026		-0.10588	0.348074	0.453954
10492169	Mab21l1	mab-21-like 1 (C. elegans)	-1.32605	-1.13056	-1.17092		-0.195488	-0.155129	0.0403597
10463224	Marveld1	MARVEL (membrane-associating) domain containing 1	-1.27924	-1.42864	-1.26544		0.149404	-0.0137983	-0.163202
10536505	Met	met proto-oncogene	-1.39127	-1.88082	-1.27186		0.48955	-0.119416	-0.608965
10364702	Midn	midnolin	-1.32976	-1.09034	-1.31351		-0.239423	-0.0162497	0.223173
10447417	Msh6	mutS homolog 6 (E. coli)	-1.21741	-1.30778	-1.20151		0.09037	-0.015904	-0.106274
10569707	Myadm	myeloid-associated differentiation marker	-1.08419	-1.08105	-1.0804		-0.00314667	-0.003792	-0.000645333
10424400	Myc	myelocytomatosis oncogene	-1.72471	-1.8429	-2.16246		0.118193	0.437756	0.319563
10378697	Myo1c	myosin IC	-1.56107	-1.49139	-1.12915		-0.0696817	-0.431919	-0.362238
10373313	Nab2	Ngfi-A binding protein 2	-1.64321	-1.96256	-1.93233		0.319345	0.289113	-0.0302313
10576639	Nrp1	neuropilin 1	-1.72586	-1.92539	-1.73819		0.19953	0.0123363	-0.187193
10349782	Nuak2	NUAK family, SNF1-like kinase, 2	-2.07541	-1.34485	-1.59652		-0.730563	-0.478891	0.251672
10372082	Nudt4	nudix (nucleoside diphosphate linked moiety X)-type motif 4	-1.01907	-1.40278	-1.12329		0.383713	0.104225	-0.279488
10394534	Osr1	odd-skipped related 1 (Drosophila)	-2.62839	-2.64201	-2.38798		0.013627	-0.240405	-0.254032
10422608	Oxct1	3-oxoacid CoA transferase 1	-1.18399	-1.92153	-1.07591		0.737532	-0.108088	-0.845619
10522503	Pdgfra	platelet derived growth factor receptor, alpha polypeptide	-1.34471	-2.06728	-1.30378		0.72257	-0.0409247	-0.763495
10502469	Pdlim5	PDZ and LIM domain 5	-1.49388	-1.06113	-1.02205		-0.432748	-0.471824	-0.039076
10439710	Phldb2	pleckstrin homology-like domain, family B, member 2	-1.33539	-2.04671	-1.50118		0.71132	0.165789	-0.545531
10344981	Pi15	peptidase inhibitor 15	-1.1257	-1.42721	-1.15069		0.301509	0.0249943	-0.276515
10502805	Ptgfr	prostaglandin F receptor	-1.40904	-1.83312	-1.46852		0.424076	0.0594747	-0.364601
10396476	Rhoj	ras homolog gene family, member J	-1.04099	-1.27539	-1.25055		0.234407	0.209565	-0.0248423
10393569	RP23-394O9.3	differential display clone 8	-1.42645	-1.34078	-1.39742		-0.0856673	-0.0290277	0.0566397
10394978	Rrm2	ribonucleotide reductase M2	-1.07971	-1.63559	-1.09783		0.555877	0.018122	-0.537755
10493812	S100a4	S100 calcium binding protein A4	-1.04627	-1.3076	-1.45049		0.26133	0.404218	0.142888
10493820	S100a6	S100 calcium binding protein A6 (calcyclin)	-1.58887	-1.21907	-1.25326		-0.3698	-0.335608	0.034192
10346164	Sdpr	serum deprivation response	-2.36631	-2.12218	-2.09266		-0.244124	-0.273645	-0.0295213
10534667	Serpine1	serine (or cysteine) peptidase inhibitor, clade E, member 1	-2.30991	-1.17715	-2.11706		-1.13276	-0.192849	0.939913
10361186	Sertad4	SERTA domain containing 4	-1.50898	-2.0434	-1.40156		0.534417	-0.107418	-0.641835
10400967	Six1	sine oculis-related homeobox 1 homolog (Drosophila)	-1.37973	-1.00541	-1.06247		-0.374326	-0.317265	0.057061
10495405	Slc25a24	solute carrier family 25 (mitochondrial carrier, phosphate carrier), member 24	-1.10734	-1.49733	-1.56146		0.389991	0.45412	0.0641287
10456745	Smad7	MAD homolog 7 (Drosophila)	-1.89524	-2.05761	-1.99381		0.162368	0.0985703	-0.0637973
10478884	Snai1	snail homolog 1 (Drosophila)	-2.69254	-2.72533	-2.95813		0.0327853	0.265591	0.232806
10447356	Socs5	suppressor of cytokine signaling 5	-2.00945	-1.88023	-1.98332		-0.129212	-0.026126	0.103086
10382328	Sox9	SRY-box containing gene 9	-1.68008	-1.98143	-1.83605		0.301351	0.155969	-0.145382
10422227	Spry2	sprouty homolog 2 (Drosophila)	-1.17001	-1.55879	-1.54468		0.388771	0.374666	-0.0141047
10447461	Ston1	stonin 1	-1.43377	-1.63005	-1.46518		0.196278	0.03141	-0.164868
10548573	Styk1	serine/threonine/tyrosine kinase 1	-1.20016	-1.53748	-1.17803		0.337322	-0.0221347	-0.359456
10351825	Tagln2	transgelin 2	-1.08383	-1.0018	-1.13933		-0.082023	0.0554993	0.137522
10401673	Tgfb3	transforming growth factor, beta 3	-1.1488	-1.118	-1.00295		-0.0307917	-0.145843	-0.115051
10584628	Thy1	thymus cell antigen 1, theta	-1.02196	-1.24058	-1.46294		0.218626	0.440981	0.222354
10424370	Trib1	tribbles homolog 1 (Drosophila)	-1.60244	-1.17863	-1.7896		-0.42381	0.187158	0.610969
10399470	Trib2	tribbles homolog 2 (Drosophila)	-2.11094	-2.78624	-2.19542		0.675305	0.084484	-0.590821
10376899	Trim16	tripartite motif-containing 16	-1.37747	-1.09352	-1.13465		-0.283951	-0.242827	0.041124
10498620	Trim59	tripartite motif-containing 59	-1.1695	-1.47258	-1.64751		0.303085	0.478012	0.174927
10359377	Zbtb37	zinc finger and BTB domain containing 37	-1.12517	-1.60267	-1.02356		0.477496	-0.101611	-0.579107
10418171	Zcchc24	zinc finger, CCHC domain containing 24	-1.30784	-1.1654	-1.53353		-0.142435	0.225689	0.368124
10537770	Zyx	zyxin	-1.41621	-1.57036	-1.70491		0.154147	0.288701	0.134553
		Filters	<-1	<-1	<-1			< 0,5 and > - 0,5
Cluster 5
ID_MoGene	GeneSymbol	GeneDescription	newly transcribed RNA				changes
			1-2 hpi vs mock	3-4 hpi vs mock	5-6 hpi vs mock		(1-2hpi) - (3-4hpi)	(1-2hpi) - (5-6hpi)	(3-4hpi) - (5-6hpi)
10468309	2310014D11Rik	RIKEN cDNA 2310014D11 gene	-0.373639	-1.20013	-1.85066		0.826489	1.47702	0.650532
10391811	3000004C01Rik	RIKEN cDNA 3000004C01 gene	0.178038	-0.948533	-1.53411		1.12657	1.71215	0.58558
10568668	Adam12	a disintegrin and metallopeptidase domain 12 (meltrin alpha)	-0.412099	-1.42693	-1.63181		1.01483	1.21971	0.204885
10471555	Angptl2	angiopoietin-like 2	-0.408826	-1.33163	-1.61938		0.922808	1.21055	0.287745
10485963	Arhgap11a	Rho GTPase activating protein 11A	-0.353896	-1.12751	-1.81606		0.773616	1.46216	0.688549
10377405	Aurkb	aurora kinase B	-0.0680477	-1.40875	-2.04342		1.3407	1.97537	0.634669
10382998	Birc5	baculoviral IAP repeat-containing 5	0.153836	-1.04158	-1.74332		1.19541	1.89715	0.70174
10487480	Bub1	budding uninhibited by benzimidazoles 1 homolog (S. cerevisiae)	0.512379	-0.837459	-1.97127		1.34984	2.48365	1.13381
10436106	C330027C09Rik	RIKEN cDNA C330027C09 gene	-0.307084	-0.64991	-1.53982		0.342826	1.23273	0.889908
10497831	Ccna2	cyclin A2	-0.46007	-1.93574	-2.39548		1.47567	1.93541	0.459742
10411739	Ccnb1	cyclin B1	-0.244379	-1.43782	-2.09797		1.19344	1.85359	0.660152
10369815	Cdc2a	cell division cycle 2 homolog A (S. pombe)	-0.359515	-1.91443	-2.44248		1.55491	2.08296	0.52805
10460738	Cdca5	cell division cycle associated 5	0.670475	-0.702315	-2.17015		1.37279	2.84063	1.46784
10360985	Cenpf	centromere protein F	0.147135	-0.778627	-2.12041		0.925762	2.26755	1.34179
10462866	Cep55	centrosomal protein 55	0.0235173	-1.81767	-2.61842		1.84119	2.64194	0.800752
10487577	Ckap2l	cytoskeleton associated protein 2-like	-0.357503	-1.313	-1.54783		0.955501	1.19033	0.234825
10585588	Cspg4	chondroitin sulfate proteoglycan 4	0.106117	-1.28682	-1.6306		1.39294	1.73671	0.343778
10427166	Espl1	extra spindle poles-like 1 (S. cerevisiae)	-0.288682	-1.33408	-1.74971		1.0454	1.46103	0.415628
10399391	Gen1	Gen homolog 1, endonuclease (Drosophila)	-0.203754	-1.07475	-1.99353		0.870995	1.78977	0.918777
10376245	Gria1	glutamate receptor, ionotropic, AMPA1 (alpha 1)	-0.196071	-1.4557	-1.96498		1.25963	1.76891	0.509272
10463836	Gsto1	glutathione S-transferase omega 1	-0.467755	-1.03767	-1.66239		0.569911	1.19464	0.624728
10404026	Hist1h2af	histone cluster 1, H2af	-0.237899	-1.4948	-1.94886		1.25691	1.71096	0.454054
10408077	Hist1h2ak	histone cluster 1, H2ak	-0.170913	-1.28147	-1.62115		1.11056	1.45024	0.339675
10408085	Hist1h2an	histone cluster 1, H2an	-0.266543	-1.58215	-2.01353		1.31561	1.74698	0.431372
10404045	Hist1h2ao	histone cluster 1, H2ao	-0.26688	-1.54569	-1.97794		1.27881	1.71106	0.432244
10408210	Hist1h2bc	histone cluster 1, H2bc	-0.322086	-2.38515	-2.69812		2.06306	2.37603	0.312969
10403948	Hist1h2be	histone cluster 1, H2be	-0.303891	-2.12894	-2.50047		1.82505	2.19658	0.371524
10408246	Hist1h3a	histone cluster 1, H3a	-0.456996	-2.26863	-2.90422		1.81163	2.44723	0.635596
10404065	Hist1h3f	histone cluster 1, H3f	-0.495626	-2.38098	-3.10965		1.88535	2.61403	0.728678
10408202	Hist1h3f	histone cluster 1, H3f	-0.49578	-2.37322	-3.05357		1.87743	2.55779	0.680357
10403941	Hist1h3g	histone cluster 1, H3g	-0.481125	-2.33659	-2.99386		1.85547	2.51273	0.657266
10404067	Hist1h4b	histone cluster 1, H4b	-0.391312	-2.28591	-2.73983		1.89459	2.34852	0.453926
10404051	Hist1h4d	histone cluster 1, H4d	0.0452343	-1.76682	-2.04985		1.81205	2.09508	0.28303
10408200	Hist1h4f	histone cluster 1, H4f	-0.222135	-1.21562	-1.73037		0.993483	1.50824	0.514753
10403957	Hist1h4m	histone cluster 1, H4m	-0.461629	-2.28899	-2.84471		1.82736	2.38308	0.555722
10494395	Hist2h2aa1	histone cluster 2, H2aa1	-0.228061	-1.54749	-1.93859		1.31942	1.71053	0.391106
10385248	Hmmr	hyaluronan mediated motility receptor (RHAMM)	-0.0654277	-0.757142	-1.8062		0.691714	1.74078	1.04906
10465861	Incenp	inner centromere protein	-0.291968	-1.49686	-1.81724		1.20489	1.52528	0.320384
10493137	Iqgap3	IQ motif containing GTPase activating protein 3	0.0138747	-0.738445	-1.64439		0.75232	1.65827	0.905949
10462796	Kif11	kinesin family member 11	-0.0297213	-1.27038	-2.44521		1.24066	2.41549	1.17483
10590494	Kif15	kinesin family member 15	-0.058848	-0.901594	-2.41856		0.842746	2.35971	1.51697
10454709	Kif20a	kinesin family member 20A	0.139551	-0.853635	-1.91071		0.993186	2.05026	1.05708
10462632	Kif20b	kinesin family member 20B	0.385423	-0.627943	-1.57464		1.01337	1.96007	0.946699
10515431	Kif2c	kinesin family member 2C	-0.00519667	-1.39079	-2.92762		1.3856	2.92242	1.53682
10522749	Lphn3	latrophilin 3	-0.307915	-0.934153	-1.5905		0.626238	1.28259	0.656352
10434806	Lpp	LIM domain containing preferred translocation partner in lipoma	-0.040667	-0.891437	-1.70565		0.85077	1.66498	0.814212
10401527	Ltbp2	latent transforming growth factor beta binding protein 2	0.809585	-1.01728	-1.66728		1.82687	2.47686	0.649994
10568714	Mki67	antigen identified by monoclonal antibody Ki 67	-0.324843	-1.78298	-3.05552		1.45813	2.73068	1.27254
10578690	Neil3	nei like 3 (E. coli)	-0.450497	-1.06695	-1.93301		0.616458	1.48252	0.866058
10359890	Nuf2	NUF2, NDC80 kinetochore complex component, homolog (S. cerevisiae)	-0.457433	-1.55807	-2.16648		1.10063	1.70904	0.608412
10356999	Prdx2	peroxiredoxin 2	-0.335974	-1.29152	-1.63974		0.955548	1.30377	0.348218
10359624	Prrx1	paired related homeobox 1	-0.255512	-1.45364	-1.75534		1.19812	1.49983	0.301708
10543959	Ptn	pleiotrophin	-0.0390753	-0.920952	-1.51616		0.881876	1.47709	0.595211
10432511	Racgap1	Rac GTPase-activating protein 1	-0.487046	-1.32906	-1.80534		0.842009	1.3183	0.476287
10403978	RP23-38E20.1	predicted gene, OTTMUSG00000013203	-0.295575	-2.34511	-2.90507		2.04954	2.6095	0.559962
10576883	Shcbp1	Shc SH2-domain binding protein 1	-0.359559	-0.838238	-2.34115		0.478679	1.98159	1.50291
10607747	Siah1b	seven in absentia 1B	-0.090358	-0.790502	-1.51735		0.700144	1.42699	0.72685
10379127	Spag5	sperm associated antigen 5	0.459611	-0.554029	-1.71435		1.01364	2.17397	1.16032
10390707	Top2a	topoisomerase (DNA) II alpha	-0.212407	-1.60802	-2.15425		1.39561	1.94185	0.546237
10453272	Zfp36l2	zinc finger protein 36, C3H type-like 2	-0.296218	-2.14546	-2.36108		1.84925	2.06486	0.215614
		Filters	>-0,5		<-1,5
