# Supplementary material for: Real-time Transcriptional Profiling of Cellular and Viral Gene Expression during Lytic Cytomegalovirus Infection
Source: PLoS Pathog. 2012 Sep 6;8(9):e1002908. doi: 10.1371/journal.ppat.1002908 (PMC3435240; doi:10.1371/journal.ppat.1002908)
Supplement: Table S2 — Bioinformatic analysis on MCMV-regulated gene clusters. A. Enrichment analysis of Gene Ontology ‘Biological Process’ terms and KEGG pathways. Results of the Gene Ontology (GO) (‘Biological Process’ only) and KEGG pathway enrichment analysis. For significantly enriched annotation categories (p-value<0.01) the count (i.e. number of genes involved in the term), percentage (involved genes/total genes), and a modified Fisher Exact p-value are given. Moreover, genes annotated to each category are listed with their Affymetrix identifiers. B. TFM Explorer results Over-represented transcription factor binding sites (TFBSs) for each cluster were predicted using Transcription Factor Matrix (TFM) Explorer. See methods for scanning parameters. Identified TFBSs are given with their rank (most significant first); matrix name; transcription factor name; information of content of the matrix; gc content of the matrix (G+C)%; location of the identified binding sites (relatively to TSS); and p-value. For each identified TFBS the entire list of hits in all input sequences is also given. Information includes gene name; location (position and strand orientation) of binding motif; matrix similarity; and motif instance. (XLSX) [file ppat.1002908.s009.xlsx]

## Sheet: Suppl Tab 2a
Table S2a: Enrichment analysis of Gene Ontology 'Biological Process' terms and KEGG pathways
Results of the Gene Ontology (GO) (‘Biological Process' only) and KEGG pathway enrichment analysis. For significantly enriched annotation categories (p-value <0.01) the count (i.e. number of genes involved in the term), percentage (involved genes/total genes), and a modified Fisher Exact p-value are given. Moreover, genes annotated to each category are listed with their Affymetrix identifiers.
Results for Cluster 1:
#	Category	Term	Count	%	P-Value	Genes
1	KEGG_PATHWAY	mmu04621:NOD-like receptor signaling pathway	9	12.5	4.19304e-10	10368144, 10590801, 10590791, 10389207, 10520452, 10379518, 10502299, 10379511, 10400405
2	KEGG_PATHWAY	mmu04623:Cytosolic DNA-sensing pathway	6	8.33333	6.70251e-06	10512067, 10389207, 10520452, 10531415, 10502299, 10400405
3	GOTERM_BP_FAT	GO:0006955~immune response	10	13.8889	1.07651e-05	10560575, 10512067, 10524631, 10608649, 10389207, 10520452, 10379518, 10531415, 10463599, 10379511
4	KEGG_PATHWAY	mmu04062:Chemokine signaling pathway	7	9.72222	0.000242344	10367224, 10389207, 10379518, 10531415, 10502299, 10379511, 10400405
5	GOTERM_BP_FAT	GO:0006952~defense response	8	11.1111	0.000401031	10511282, 10512067, 10389207, 10520452, 10379518, 10531415, 10379511, 10444068
6	GOTERM_BP_FAT	GO:0006954~inflammatory response	6	8.33333	0.000614856	10511282, 10389207, 10520452, 10379518, 10531415, 10379511
7	GOTERM_BP_FAT	GO:0001817~regulation of cytokine production	5	6.94444	0.000868207	10511282, 10512067, 10520452, 10502299, 10376060
8	KEGG_PATHWAY	mmu04620:Toll-like receptor signaling pathway	5	6.94444	0.00142194	10389207, 10520452, 10531415, 10502299, 10400405
9	GOTERM_BP_FAT	GO:0009611~response to wounding	6	8.33333	0.00413283	10511282, 10389207, 10520452, 10379518, 10531415, 10379511
10	GOTERM_BP_FAT	GO:0006935~chemotaxis	4	5.55556	0.00459242	10389207, 10379518, 10531415, 10379511
11	GOTERM_BP_FAT	GO:0042330~taxis	4	5.55556	0.00459242	10389207, 10379518, 10531415, 10379511
12	KEGG_PATHWAY	mmu04622:RIG-I-like receptor signaling pathway	4	5.55556	0.00466643	10512067, 10531415, 10502299, 10400405
13	GOTERM_BP_FAT	GO:0045449~regulation of transcription	15	20.8333	0.00538521	10560575, 10463739, 10448235, 10463599, 10502299, 10351616, 10526848, 10407057, 10367224, 10511282, 10520452, 10489850, 10376060, 10400405, 10479765
14	KEGG_PATHWAY	mmu04060:Cytokine-cytokine receptor interaction	6	8.33333	0.00685749	10511282, 10389207, 10520452, 10379518, 10531415, 10379511
15	KEGG_PATHWAY	mmu05222:Small cell lung cancer	4	5.55556	0.00868298	10590801, 10590791, 10502299, 10400405
16	KEGG_PATHWAY	mmu04210:Apoptosis	4	5.55556	0.0092554	10590801, 10590791, 10502299, 10400405
Results for Cluster 2:
#	Category	Term	Count	%	P-Value	Genes
1	KEGG_PATHWAY	mmu04115:p53 signaling pathway	4	7.69231	0.000682848	10443463, 10516932, 10385271, 10545130
2	GOTERM_BP_FAT	GO:0045786~negative regulation of cell cycle	3	5.76923	0.00575625	10443463, 10381697, 10572838
3	GOTERM_BP_FAT	GO:0006974~response to DNA damage stimulus	5	9.61538	0.00674551	10411306, 10368886, 10443463, 10469145, 10545130
4	GOTERM_BP_FAT	GO:0033673~negative regulation of kinase activity	3	5.76923	0.00802049	10443463, 10381697, 10545130
5	GOTERM_BP_FAT	GO:0006469~negative regulation of protein kinase activity	3	5.76923	0.00802049	10443463, 10381697, 10545130
6	GOTERM_BP_FAT	GO:0051348~negative regulation of transferase activity	3	5.76923	0.00863974	10443463, 10381697, 10545130
7	GOTERM_BP_FAT	GO:0007050~cell cycle arrest	3	5.76923	0.00994049	10443463, 10516932, 10545130
Results for Cluster 3:
#	Category	Term	Count	%	P-Value	Genes
1	GOTERM_BP_FAT	GO:0006986~response to unfolded protein	7	6.73077	2.04264e-07	10460706, 10563338, 10538939, 10596575, 10366881, 10491780, 10574087
2	GOTERM_BP_FAT	GO:0051789~response to protein stimulus	7	6.73077	3.53169e-06	10460706, 10563338, 10538939, 10596575, 10366881, 10491780, 10574087
3	KEGG_PATHWAY	mmu04142:Lysosome	6	5.76923	0.000331818	10569319, 10344637, 10493435, 10567626, 10478594, 10515519
4	GOTERM_BP_FAT	GO:0010033~response to organic substance	10	9.61538	0.000631084	10362596, 10460706, 10491962, 10572897, 10563338, 10538939, 10596575, 10366881, 10491780, 10574087
5	GOTERM_BP_FAT	GO:0030968~endoplasmic reticulum unfolded protein response	3	2.88462	0.0029257	10563338, 10538939, 10366881
6	GOTERM_BP_FAT	GO:0034620~cellular response to unfolded protein	3	2.88462	0.0029257	10563338, 10538939, 10366881
7	GOTERM_BP_FAT	GO:0045454~cell redox homeostasis	4	3.84615	0.00323127	10394735, 10544525, 10366881, 10419170
8	GOTERM_BP_FAT	GO:0006984~ER-nuclear signaling pathway	3	2.88462	0.00629683	10563338, 10538939, 10366881
9	GOTERM_BP_FAT	GO:0034976~response to endoplasmic reticulum stress	3	2.88462	0.00680065	10563338, 10538939, 10366881
Results for Cluster 4:
#	Category	Term	Count	%	P-Value	Genes
1	GOTERM_BP_FAT	GO:0045596~negative regulation of cell differentiation	8	7.69231	4.87295e-05	10382328, 10368289, 10513008, 10576639, 10447356, 10584628, 10483626, 10569646
2	GOTERM_BP_FAT	GO:0048705~skeletal system morphogenesis	7	6.73077	6.36438e-05	10382328, 10373313, 10424400, 10401673, 10483626, 10400967, 10522503
3	GOTERM_BP_FAT	GO:0006357~regulation of transcription from RNA polymerase II promoter	13	12.5	8.57606e-05	10382328, 10477169, 10424400, 10513008, 10401673, 10446763, 10584142, 10346164, 10460585, 10363735, 10483626, 10400967, 10509163
4	GOTERM_BP_FAT	GO:0045944~positive regulation of transcription from RNA polymerase II promoter	10	9.61538	0.000108947	10382328, 10513008, 10424400, 10401673, 10346164, 10460585, 10584142, 10363735, 10483626, 10400967
5	GOTERM_BP_FAT	GO:0042127~regulation of cell proliferation	12	11.5385	0.000114267	10520862, 10492169, 10382328, 10428302, 10411229, 10513008, 10424400, 10401673, 10534667, 10488655, 10458340, 10422227
6	KEGG_PATHWAY	mmu05210:Colorectal cancer	6	5.76923	0.00020107	10424400, 10401673, 10447417, 10569646, 10522503, 10536505
7	KEGG_PATHWAY	mmu04510:Focal adhesion	8	7.69231	0.000223556	10536220, 10536845, 10395163, 10569646, 10522503, 10537770, 10360806, 10536505
8	GOTERM_BP_FAT	GO:0030029~actin filament-based process	7	6.73077	0.000333871	10499062, 10432540, 10396476, 10560190, 10349782, 10507908, 10536845
9	GOTERM_BP_FAT	GO:0045893~positive regulation of transcription, DNA-dependent	10	9.61538	0.000334348	10382328, 10513008, 10424400, 10401673, 10346164, 10460585, 10584142, 10363735, 10483626, 10400967
10	GOTERM_BP_FAT	GO:0051254~positive regulation of RNA metabolic process	10	9.61538	0.000352427	10382328, 10513008, 10424400, 10401673, 10346164, 10460585, 10584142, 10363735, 10483626, 10400967
11	GOTERM_BP_FAT	GO:0045859~regulation of protein kinase activity	7	6.73077	0.000448315	10411229, 10399470, 10424370, 10401673, 10584628, 10422227, 10536505
12	GOTERM_BP_FAT	GO:0043549~regulation of kinase activity	7	6.73077	0.000530414	10411229, 10399470, 10424370, 10401673, 10584628, 10422227, 10536505
13	GOTERM_BP_FAT	GO:0007167~enzyme linked receptor protein signaling pathway	8	7.69231	0.000591491	10477169, 10576639, 10401673, 10447356, 10456745, 10458340, 10522503, 10536505
14	GOTERM_BP_FAT	GO:0051338~regulation of transferase activity	7	6.73077	0.000640516	10411229, 10399470, 10424370, 10401673, 10584628, 10422227, 10536505
15	GOTERM_BP_FAT	GO:0001501~skeletal system development	8	7.69231	0.000762687	10382328, 10373313, 10428302, 10424400, 10401673, 10483626, 10400967, 10522503
16	GOTERM_BP_FAT	GO:0045941~positive regulation of transcription	10	9.61538	0.000869695	10382328, 10513008, 10424400, 10401673, 10346164, 10460585, 10584142, 10363735, 10483626, 10400967
17	GOTERM_BP_FAT	GO:0043405~regulation of MAP kinase activity	5	4.80769	0.00101566	10399470, 10424370, 10401673, 10422227, 10536505
18	GOTERM_BP_FAT	GO:0010628~positive regulation of gene expression	10	9.61538	0.00105196	10382328, 10513008, 10424400, 10401673, 10346164, 10460585, 10584142, 10363735, 10483626, 10400967
19	GOTERM_BP_FAT	GO:0045934~negative regulation of nucleobase, nucleoside, nucleotide and nucleic acid metabolic process	9	8.65385	0.00115618	10477169, 10382328, 10373313, 10513008, 10424400, 10447417, 10483626, 10540472, 10509163
20	GOTERM_BP_FAT	GO:0051789~response to protein stimulus	5	4.80769	0.00115779	10477169, 10428302, 10488655, 10569646, 10509163
21	GOTERM_BP_FAT	GO:0051172~negative regulation of nitrogen compound metabolic process	9	8.65385	0.00123272	10477169, 10382328, 10373313, 10513008, 10424400, 10447417, 10483626, 10540472, 10509163
22	GOTERM_BP_FAT	GO:0006355~regulation of transcription, DNA-dependent	18	17.3077	0.00138198	10477169, 10382328, 10513008, 10424400, 10401673, 10446763, 10456745, 10371959, 10584142, 10540472, 10520862, 10563780, 10346164, 10460585, 10363735, 10483626, 10400967, 10509163
23	GOTERM_BP_FAT	GO:0045935~positive regulation of nucleobase, nucleoside, nucleotide and nucleic acid metabolic process	10	9.61538	0.00143048	10382328, 10513008, 10424400, 10401673, 10346164, 10460585, 10584142, 10363735, 10483626, 10400967
24	GOTERM_BP_FAT	GO:0051252~regulation of RNA metabolic process	18	17.3077	0.00163955	10477169, 10382328, 10513008, 10424400, 10401673, 10446763, 10456745, 10371959, 10584142, 10540472, 10520862, 10563780, 10346164, 10460585, 10363735, 10483626, 10400967, 10509163
25	GOTERM_BP_FAT	GO:0022604~regulation of cell morphogenesis	5	4.80769	0.00173203	10576639, 10401673, 10465278, 10396476, 10584628
26	GOTERM_BP_FAT	GO:0051173~positive regulation of nitrogen compound metabolic process	10	9.61538	0.00176962	10382328, 10513008, 10424400, 10401673, 10346164, 10460585, 10584142, 10363735, 10483626, 10400967
27	GOTERM_BP_FAT	GO:0030036~actin cytoskeleton organization	6	5.76923	0.00180492	10499062, 10432540, 10396476, 10560190, 10349782, 10507908
28	GOTERM_BP_FAT	GO:0010557~positive regulation of macromolecule biosynthetic process	10	9.61538	0.00186378	10382328, 10513008, 10424400, 10401673, 10346164, 10460585, 10584142, 10363735, 10483626, 10400967
29	KEGG_PATHWAY	mmu04350:TGF-beta signaling pathway	5	4.80769	0.00222333	10477169, 10424400, 10401673, 10456745, 10509163
30	GOTERM_BP_FAT	GO:0031328~positive regulation of cellular biosynthetic process	10	9.61538	0.00245631	10382328, 10513008, 10424400, 10401673, 10346164, 10460585, 10584142, 10363735, 10483626, 10400967
31	GOTERM_BP_FAT	GO:0042981~regulation of apoptosis	10	9.61538	0.00248644	10382328, 10428302, 10411229, 10450038, 10424400, 10401673, 10447417, 10488655, 10349782, 10509163
32	GOTERM_BP_FAT	GO:0009891~positive regulation of biosynthetic process	10	9.61538	0.00260995	10382328, 10513008, 10424400, 10401673, 10346164, 10460585, 10584142, 10363735, 10483626, 10400967
33	KEGG_PATHWAY	mmu04630:Jak-STAT signaling pathway	6	5.76923	0.00268481	10460385, 10424400, 10447356, 10488655, 10569646, 10422227
34	GOTERM_BP_FAT	GO:0043067~regulation of programmed cell death	10	9.61538	0.00270576	10382328, 10428302, 10411229, 10450038, 10424400, 10401673, 10447417, 10488655, 10349782, 10509163
35	GOTERM_BP_FAT	GO:0010941~regulation of cell death	10	9.61538	0.00280434	10382328, 10428302, 10411229, 10450038, 10424400, 10401673, 10447417, 10488655, 10349782, 10509163
36	GOTERM_BP_FAT	GO:0016481~negative regulation of transcription	8	7.69231	0.00348267	10477169, 10382328, 10373313, 10513008, 10424400, 10483626, 10540472, 10509163
37	GOTERM_BP_FAT	GO:0040007~growth	6	5.76923	0.00355796	10382328, 10401673, 10447356, 10542355, 10488655, 10458340
38	GOTERM_BP_FAT	GO:0048732~gland development	6	5.76923	0.00388281	10382328, 10576639, 10401673, 10569646, 10400967, 10536505
39	GOTERM_BP_FAT	GO:0032844~regulation of homeostatic process	4	3.84615	0.00393235	10411229, 10456745, 10584142, 10584628
40	KEGG_PATHWAY	mmu05200:Pathways in cancer	8	7.69231	0.00399567	10424400, 10401673, 10447417, 10488655, 10395163, 10569646, 10522503, 10536505
41	GOTERM_BP_FAT	GO:0042325~regulation of phosphorylation	7	6.73077	0.00431156	10411229, 10399470, 10424370, 10401673, 10584628, 10422227, 10536505
42	GOTERM_BP_FAT	GO:0001763~morphogenesis of a branching structure	5	4.80769	0.0043358	10382328, 10576639, 10483626, 10400967, 10422227
43	GOTERM_BP_FAT	GO:0045449~regulation of transcription	22	21.1538	0.00464971	10477169, 10382328, 10428302, 10513008, 10424400, 10401673, 10446763, 10456745, 10371959, 10584142, 10540472, 10520862, 10373313, 10563780, 10346164, 10416251, 10565204, 10460585, 10483626, 10363735, 10400967, 10509163
44	GOTERM_BP_FAT	GO:0010033~response to organic substance	9	8.65385	0.00511235	10477169, 10428302, 10411229, 10424400, 10401673, 10488655, 10363735, 10569646, 10509163
45	GOTERM_BP_FAT	GO:0019220~regulation of phosphate metabolic process	7	6.73077	0.00516121	10411229, 10399470, 10424370, 10401673, 10584628, 10422227, 10536505
46	GOTERM_BP_FAT	GO:0051174~regulation of phosphorus metabolic process	7	6.73077	0.00516121	10411229, 10399470, 10424370, 10401673, 10584628, 10422227, 10536505
47	GOTERM_BP_FAT	GO:0010605~negative regulation of macromolecule metabolic process	9	8.65385	0.00517271	10477169, 10382328, 10373313, 10513008, 10424400, 10447417, 10483626, 10540472, 10509163
48	GOTERM_BP_FAT	GO:0006793~phosphorus metabolic process	12	11.5385	0.00560637	10366043, 10548573, 10411229, 10399470, 10424370, 10401673, 10463945, 10456745, 10349782, 10569646, 10522503, 10536505
49	GOTERM_BP_FAT	GO:0006796~phosphate metabolic process	12	11.5385	0.00560637	10366043, 10548573, 10411229, 10399470, 10424370, 10401673, 10463945, 10456745, 10349782, 10569646, 10522503, 10536505
50	GOTERM_BP_FAT	GO:0045892~negative regulation of transcription, DNA-dependent	7	6.73077	0.00576246	10477169, 10382328, 10513008, 10424400, 10483626, 10540472, 10509163
51	GOTERM_BP_FAT	GO:0010629~negative regulation of gene expression	8	7.69231	0.00590266	10477169, 10382328, 10373313, 10513008, 10424400, 10483626, 10540472, 10509163
52	GOTERM_BP_FAT	GO:0051253~negative regulation of RNA metabolic process	7	6.73077	0.0059433	10477169, 10382328, 10513008, 10424400, 10483626, 10540472, 10509163
53	GOTERM_BP_FAT	GO:0010604~positive regulation of macromolecule metabolic process	10	9.61538	0.00603773	10382328, 10513008, 10424400, 10401673, 10346164, 10460585, 10584142, 10363735, 10483626, 10400967
54	GOTERM_BP_FAT	GO:0006468~protein amino acid phosphorylation	10	9.61538	0.00647624	10548573, 10411229, 10399470, 10424370, 10401673, 10456745, 10349782, 10569646, 10522503, 10536505
55	GOTERM_BP_FAT	GO:0007507~heart development	6	5.76923	0.00653271	10394534, 10477169, 10382328, 10576639, 10456745, 10509163
56	GOTERM_BP_FAT	GO:0010558~negative regulation of macromolecule biosynthetic process	8	7.69231	0.00654246	10477169, 10382328, 10373313, 10513008, 10424400, 10483626, 10540472, 10509163
57	GOTERM_BP_FAT	GO:0007010~cytoskeleton organization	7	6.73077	0.00754311	10499062, 10432540, 10396476, 10560190, 10349782, 10584628, 10507908
58	GOTERM_BP_FAT	GO:0031327~negative regulation of cellular biosynthetic process	8	7.69231	0.00759773	10477169, 10382328, 10373313, 10513008, 10424400, 10483626, 10540472, 10509163
59	GOTERM_BP_FAT	GO:0009890~negative regulation of biosynthetic process	8	7.69231	0.00797615	10477169, 10382328, 10373313, 10513008, 10424400, 10483626, 10540472, 10509163
60	GOTERM_BP_FAT	GO:0048729~tissue morphogenesis	6	5.76923	0.00853671	10478884, 10382328, 10513008, 10576639, 10456745, 10400967
61	GOTERM_BP_FAT	GO:0043066~negative regulation of apoptosis	6	5.76923	0.00868388	10411229, 10450038, 10424400, 10401673, 10488655, 10349782
62	GOTERM_BP_FAT	GO:0043069~negative regulation of programmed cell death	6	5.76923	0.00944619	10411229, 10450038, 10424400, 10401673, 10488655, 10349782
63	GOTERM_BP_FAT	GO:0060548~negative regulation of cell death	6	5.76923	0.00960402	10411229, 10450038, 10424400, 10401673, 10488655, 10349782
Results for Cluster 5:
#	Category	Term	Count	%	P-Value	Genes
1	GOTERM_BP_FAT	GO:0000279~M phase	16	30.7692	3.71363e-15	10427166, 10465861, 10462796, 10369815, 10460738, 10487480, 10382998, 10497831, 10360985, 10568714, 10462632, 10359890, 10462866, 10377405, 10379127, 10411739
2	GOTERM_BP_FAT	GO:0000087~M phase of mitotic cell cycle	14	26.9231	1.71372e-14	10465861, 10462796, 10369815, 10460738, 10487480, 10382998, 10497831, 10360985, 10462632, 10462866, 10359890, 10377405, 10379127, 10411739
3	GOTERM_BP_FAT	GO:0022402~cell cycle process	17	32.6923	2.29846e-14	10427166, 10465861, 10462796, 10369815, 10460738, 10487480, 10382998, 10497831, 10360985, 10568714, 10462632, 10359890, 10462866, 10377405, 10379127, 10411739, 10432511
4	GOTERM_BP_FAT	GO:0022403~cell cycle phase	16	30.7692	3.29205e-14	10427166, 10465861, 10462796, 10369815, 10460738, 10487480, 10382998, 10497831, 10360985, 10568714, 10462632, 10359890, 10462866, 10377405, 10379127, 10411739
5	GOTERM_BP_FAT	GO:0051301~cell division	15	28.8462	8.67765e-14	10465861, 10462796, 10369815, 10460738, 10487480, 10382998, 10497831, 10462632, 10462866, 10359890, 10377405, 10390707, 10379127, 10411739, 10432511
6	GOTERM_BP_FAT	GO:0000278~mitotic cell cycle	14	26.9231	3.32674e-13	10465861, 10462796, 10369815, 10460738, 10487480, 10382998, 10497831, 10360985, 10462632, 10462866, 10359890, 10377405, 10379127, 10411739
7	GOTERM_BP_FAT	GO:0000280~nuclear division	13	25	4.14143e-13	10465861, 10462796, 10460738, 10369815, 10487480, 10382998, 10497831, 10462632, 10462866, 10359890, 10377405, 10379127, 10411739
8	GOTERM_BP_FAT	GO:0007067~mitosis	13	25	4.14143e-13	10465861, 10462796, 10460738, 10369815, 10487480, 10382998, 10497831, 10462632, 10462866, 10359890, 10377405, 10379127, 10411739
9	GOTERM_BP_FAT	GO:0048285~organelle fission	13	25	6.37977e-13	10465861, 10462796, 10460738, 10369815, 10487480, 10382998, 10497831, 10462632, 10462866, 10359890, 10377405, 10379127, 10411739
10	GOTERM_BP_FAT	GO:0007049~cell cycle	17	32.6923	1.96787e-11	10427166, 10465861, 10462796, 10369815, 10460738, 10487480, 10382998, 10497831, 10360985, 10568714, 10462632, 10359890, 10462866, 10377405, 10379127, 10411739, 10432511
11	GOTERM_BP_FAT	GO:0006323~DNA packaging	10	19.2308	2.204e-11	10403978, 10404026, 10404045, 10494395, 10403941, 10404065, 10460738, 10408085, 10404067, 10408077, 10408246, 10404051, 10408200, 10408202, 10408210, 10390707, 10403948, 10403957
12	GOTERM_BP_FAT	GO:0006334~nucleosome assembly	8	15.3846	2.6582e-09	10403978, 10404026, 10404045, 10494395, 10403941, 10404065, 10408085, 10404067, 10408077, 10408246, 10404051, 10408200, 10408202, 10408210, 10403948, 10403957
13	GOTERM_BP_FAT	GO:0031497~chromatin assembly	8	15.3846	3.22312e-09	10403978, 10404026, 10404045, 10494395, 10403941, 10404065, 10408085, 10404067, 10408077, 10408246, 10404051, 10408200, 10408202, 10408210, 10403948, 10403957
14	GOTERM_BP_FAT	GO:0065004~protein-DNA complex assembly	8	15.3846	3.54185e-09	10403978, 10404026, 10404045, 10494395, 10403941, 10404065, 10408085, 10404067, 10408077, 10408246, 10404051, 10408200, 10408202, 10408210, 10403948, 10403957
15	GOTERM_BP_FAT	GO:0034728~nucleosome organization	8	15.3846	3.54185e-09	10403978, 10404026, 10404045, 10494395, 10403941, 10404065, 10408085, 10404067, 10408077, 10408246, 10404051, 10408200, 10408202, 10408210, 10403948, 10403957
16	KEGG_PATHWAY	mmu05322:Systemic lupus erythematosus	8	15.3846	2.06571e-08	10403978, 10404026, 10404045, 10494395, 10403941, 10404065, 10408085, 10404067, 10408077, 10408246, 10404051, 10408200, 10408202, 10408210, 10403948, 10403957
17	GOTERM_BP_FAT	GO:0006333~chromatin assembly or disassembly	8	15.3846	4.47047e-08	10403978, 10404026, 10404045, 10494395, 10403941, 10404065, 10408085, 10404067, 10408077, 10408246, 10404051, 10408200, 10408202, 10408210, 10403948, 10403957
18	GOTERM_BP_FAT	GO:0007059~chromosome segregation	7	13.4615	4.57044e-08	10427166, 10359890, 10465861, 10390707, 10460738, 10382998, 10360985
19	GOTERM_BP_FAT	GO:0007017~microtubule-based process	9	17.3077	2.69166e-07	10462632, 10427166, 10359890, 10515431, 10462796, 10391811, 10590494, 10382998, 10454709
20	GOTERM_BP_FAT	GO:0051276~chromosome organization	10	19.2308	3.82057e-06	10403978, 10404026, 10404045, 10494395, 10403941, 10404065, 10460738, 10408085, 10404067, 10408077, 10408246, 10404051, 10408200, 10408202, 10408210, 10390707, 10403948, 10403957
21	GOTERM_BP_FAT	GO:0034622~cellular macromolecular complex assembly	8	15.3846	4.75494e-06	10403978, 10404026, 10404045, 10494395, 10403941, 10404065, 10408085, 10404067, 10408077, 10408246, 10404051, 10408200, 10408202, 10408210, 10403948, 10403957
22	GOTERM_BP_FAT	GO:0034621~cellular macromolecular complex subunit organization	8	15.3846	1.05337e-05	10403978, 10404026, 10404045, 10494395, 10403941, 10404065, 10408085, 10404067, 10408077, 10408246, 10404051, 10408200, 10408202, 10408210, 10403948, 10403957
23	GOTERM_BP_FAT	GO:0007018~microtubule-based movement	6	11.5385	1.57998e-05	10462632, 10515431, 10462796, 10391811, 10590494, 10454709
24	GOTERM_BP_FAT	GO:0006325~chromatin organization	8	15.3846	5.29553e-05	10403978, 10404026, 10404045, 10494395, 10403941, 10404065, 10408085, 10404067, 10408077, 10408246, 10404051, 10408200, 10408202, 10408210, 10403948, 10403957
25	GOTERM_BP_FAT	GO:0000910~cytokinesis	4	7.69231	8.18913e-05	10377405, 10465861, 10382998, 10432511
26	GOTERM_BP_FAT	GO:0065003~macromolecular complex assembly	8	15.3846	8.25597e-05	10403978, 10404026, 10404045, 10494395, 10403941, 10404065, 10408085, 10404067, 10408077, 10408246, 10404051, 10408200, 10408202, 10408210, 10403948, 10403957
27	GOTERM_BP_FAT	GO:0043933~macromolecular complex subunit organization	8	15.3846	0.000137935	10403978, 10404026, 10404045, 10494395, 10403941, 10404065, 10408085, 10404067, 10408077, 10408246, 10404051, 10408200, 10408202, 10408210, 10403948, 10403957
28	GOTERM_BP_FAT	GO:0051303~establishment of chromosome localization	3	5.76923	0.000270615	10460738, 10382998, 10360985
29	GOTERM_BP_FAT	GO:0050000~chromosome localization	3	5.76923	0.000270615	10460738, 10382998, 10360985
30	KEGG_PATHWAY	mmu04110:Cell cycle	5	9.61538	0.000706133	10427166, 10369815, 10487480, 10411739, 10497831
31	KEGG_PATHWAY	mmu04914:Progesterone-mediated oocyte maturation	4	7.69231	0.00256132	10369815, 10487480, 10411739, 10497831
32	GOTERM_BP_FAT	GO:0051656~establishment of organelle localization	3	5.76923	0.00514635	10460738, 10382998, 10360985
33	GOTERM_BP_FAT	GO:0000226~microtubule cytoskeleton organization	4	7.69231	0.00516349	10427166, 10359890, 10462796, 10382998
34	KEGG_PATHWAY	mmu04114:Oocyte meiosis	4	7.69231	0.00601305	10427166, 10369815, 10487480, 10411739

## Sheet: Suppl Tab 2b
Table S2b: TFM Explorer results
Overrepresented transcription factor binding sites (TFBSs) for each cluster were predicted using Transcription Factor Matrix (TFM) Explorer (see methods for scanning parameters). Identified TFBSs are given with their rank (most significant first); matrix name; transcription factor name; information of content of the matrix; gc content of the matrix (G+C)%; location of the identified binding sites…
Results for Cluster 1:
rank	matrix name	transcription factor name	matrix information content	matrix gc content (G+C)%	location of identified binding sites (relative to TSS)	p-value
1	V$NFY_01	NF-Y	12.7729	0.523544	- 172 : 11	3.76852e-15
		list of hits:
		gene name	position start	position end	strand	matrix similarity	motif instance
		9930104L06Rik	-129	-113	+	8.03	CCTAGCCAATAGCAAA
		9930104L06Rik	-89	-73	+	7.09	CACGCCCAATCACAAT
		9930104L06Rik	-55	-39	+	7.7	GCCAGCCAATCCTCAT
		A430033K04Rik	-91	-75	+	8.91	TCTGTCCAATCAGAGG
		A430033K04Rik	-61	-45	+	6.93	CGTGCCCAATCAGACA
		Adhfe1	-85	-69	-	5.13	GTTTTGGTTGGTCAGT
		Arl6ip1	-136	-120	-	10.57	ACTCTGATTGGTCAGA
		Arl6ip1	-71	-55	-	5.07	CTGCCGGTTGGCCCGA
		Arl6ip1	-33	-17	+	7.22	TCTACCCAATGAGGAG
		Bscl2	11	27	-	7.31	TTGGGCATTGGCTGCC
		Cabyr	-84	-68	-	9.36	CTCCCTATTGGCTGGG
		Ddx41	-7	9	+	5	CAGACCCAATTGGCTC
		Dhx38	-170	-154	-	6.57	AGCGCGATTGGTCGCA
		Gm10062	-145	-129	-	4.89	GTGCCGCTTGGCCAGG
		Ercc8	-34	-18	-	11.53	TCGCTGATTGGCCAAT
		Fam126a	-105	-89	-	9.71	ATTCTCATTGGTGGAG
		Fam126a	-63	-47	-	5.96	TCAGTGATAGGCTGAT
		Fam126a	-34	-18	-	6.02	GTGGTGGTTGGCTGCT
		Fam132a	-10	6	+	5.64	AGTGCCCAATGAGTCC
		Gtse1	-104	-88	+	8.07	CGGAGCCAATCCGTGG
		Gtse1	-79	-63	-	5.07	TTGGGCATTGGTCTTG
		Gtse1	-7	9	+	10.19	ACAGGCCAATCGGCGG
		Lztfl1	-164	-148	-	6.38	GTTGCCATTGGCAACG
		Lztfl1	-36	-20	+	8.87	GAGAGCCAATGATAGC
		Lztfl1	6	22	-	7.63	GTTCCCATTGGCAACG
		Mylip	-114	-98	-	5.27	CTGGGAATTGGTTGCC
		Mylip	-73	-57	-	10	GCTGTGATTGGCGGAG
		Nfkb2	-86	-70	+	7.92	TTCAACCAATAAAAAA
		Nfkbia	-172	-156	+	5.34	TCCAGCCACTCAGGGC
		Plat	-99	-83	-	6.45	TGCTCCATTGGCTCCT
		Plat	-21	-5	-	5.22	CTTCAAATTGGCTGGA
		Relb	-56	-40	+	9.85	ACGAGCCAATGGGTGC
		Sgms2	-51	-35	-	5.21	AGAGTGATTGGATGTT
		Slc25a37	1	17	-	5.03	CCAGCTATTGGTGCTT
		Smg1	-121	-105	+	5.56	TGTGACCAATAGCCCC
		Thop1	-104	-88	+	5.04	ACTCACCTATGACAGC
		Trim13	-17	-1	-	5.5	ATAGCCATTGGATGGA
		Uap1	-92	-76	-	6.49	CATCCTATTGGGCAAG
		Zfp830	-52	-36	+	11.16	GTGGGCCAATCGGCGC
		Cxcl10	-59	-43	+	11.54	GTCAGCCAATCAGGAC
		Stat2	-168	-152	+	8.29	CTCCGCCAATCACTGA
		Stat2	-96	-80	+	10.94	TTCAGCCAATGAGAGT
		Tapbp	-171	-155	-	6.45	ATATTTATTGGTCACT
		Rnd1	-114	-98	-	7.57	CCTACTATTGGCTGCA
		Rnd1	-83	-67	-	5.34	TTAGGGATTGGCCTGG
		Rnd1	-51	-35	-	8.28	CTTGTGATTGGATCAG
		Il6	-158	-142	+	5.24	GGTTTCCAATCAGCCC
		Irf1	-68	-52	+	10.6	GTGGGCCAATGGGCGC
		Trim26	-56	-40	-	7.87	GTTCCCATTGGAGGAT
		Trim26	-30	-14	+	7.65	AAGAGCCAATCCCAGG
rank	matrix name	transcription factor name	matrix information content	matrix gc content (G+C)%	location of identified binding sites (relative to TSS)	p-value
2	V$NFY_Q6	NF-Y	11.9352	0.472727	- 133 : 9	2.35694e-11
		list of hits:
		gene name	position start	position end	strand	matrix similarity	motif instance
		9930104L06Rik	-127	-116	+	8.77	TAGCCAATAGC
		9930104L06Rik	-87	-76	+	6.78	CGCCCAATCAC
		A430033K04Rik	-89	-78	+	7.93	TGTCCAATCAG
		A430033K04Rik	-59	-48	+	7.93	TGCCCAATCAG
		Arl6ip1	-133	-122	-	10.28	CTGATTGGTCA
		Arl6ip1	-31	-20	+	8.02	TACCCAATGAG
		Cabyr	-81	-70	-	7.35	CCTATTGGCTG
		Ddx41	-2	9	-	6.57	CCAATTGGCTC
		Ercc8	-31	-20	-	9.83	CTGATTGGCCA
		Fam126a	-102	-91	-	7.8	CTCATTGGTGG
		Fam132a	-108	-97	-	6.43	ATCACTGGTCA
		Fam132a	-8	3	+	7.42	TGCCCAATGAG
		Gtse1	-5	6	+	7.55	AGGCCAATCGG
		Lztfl1	-72	-61	+	5.52	TAGCCAGTTAC
		Lztfl1	-34	-23	+	8.37	GAGCCAATGAT
		Mylip	-70	-59	-	7.99	GTGATTGGCGG
		Nfkb2	-84	-73	+	6.5	CAACCAATAAA
		Nfkbia	-130	-119	-	6.2	CCCAGTGGCTC
		Nfkbia	-40	-29	-	5.96	CTGACTGGCTT
		Plat	-96	-85	-	6.42	TCCATTGGCTC
		Plat	-18	-7	-	5.6	CAAATTGGCTG
		Relb	-54	-43	+	8.32	GAGCCAATGGG
		Sgms2	-48	-37	-	7.38	GTGATTGGATG
		Slc25a37	-35	-24	+	6.93	GCACCAATAGC
		Slc25a37	4	15	-	6.93	GCTATTGGTGC
		Smg1	-119	-108	+	8.62	TGACCAATAGC
		Thop1	-92	-81	+	6.42	CAGCCAATTGC
		Thop1	-48	-37	+	6.1	GCACCACTGAC
		Thop1	9	20	-	5.52	CAGACTGGTTG
		Trim13	-14	-3	-	6.27	GCCATTGGATG
		Uap1	-89	-78	-	6.14	CCTATTGGGCA
		Usf1	-103	-92	+	7.01	CGACCACTCAC
		Zfp830	-50	-39	+	8.23	GGGCCAATCGG
		Cxcl10	-57	-46	+	9.15	CAGCCAATCAG
		Stat2	-94	-83	+	8.64	CAGCCAATGAG
		Rnd1	-111	-100	-	6.8	ACTATTGGCTG
		Rnd1	-48	-37	-	7.66	GTGATTGGATC
		Irf1	-66	-55	+	7.72	GGGCCAATGGG
		Vcam1	-122	-111	-	8.39	GTCAGTGGTTA
rank	matrix name	transcription factor name	matrix information content	matrix gc content (G+C)%	location of identified binding sites (relative to TSS)	p-value
3	V$GC_01	GC box	11.5381	0.682482	-61:-13	5.99164e-10
		list of hits:
		gene name	position start	position end	strand	matrix similarity	motif instance
		9030425E11Rik	-48	-34	+	6.82	GGAGGGCGGGAGCG
		9030425E11Rik	-19	-5	+	6.88	GAGGGGAGGGATGG
		A430033K04Rik	-38	-24	+	6.13	GGAGGGTAGGGGCG
		Zfp945	-49	-35	+	5.98	TACAGGAGGAGCTT
		Alkbh4	-55	-41	-	9.38	ACGCCCCACCTCCT
		Birc3	-54	-40	+	8.42	TGAGGGTGGGGTGG
		Cabyr	-50	-36	+	11.09	AGGGGGCGGGGCTC
		Fam132a	-49	-35	-	8.69	CCGCCCCGCCCTGC
		Fam132a	-34	-20	-	8.84	CCGCCCCGCCTTCC
		Loxl3	-44	-30	+	6.77	TGTGGGAGGGCTCT
		Loxl3	-24	-10	+	6.26	CGTGGGAGGGACCA
		Mylip	-47	-33	+	11.36	GAGGGGCGGGGCCT
		Nfkb1	-61	-47	-	6.17	TTCCCCCACCCCCG
		Nfkb1	-43	-29	-	8.43	CGACCCCACCTCCC
		Nfkbia	-13	1	-	9.4	TGACCCCGCCCCTG
		Nfkbie	-31	-17	+	9.87	CGGGGGCGGGGCGA
		Pion	-50	-36	+	9	AAGGGGCGGTGCTC
		Plat	-60	-46	-	10.6	AAACCCCGCCCACA
		Plat	-42	-28	-	9.93	TGGCCCCACCCCTT
		Relb	-13	1	-	10.86	CCGCCCCGCCCCCG
		Sdcbp2	-17	-3	-	5.9	CCACCCTTCCCAGA
		Smg1	-61	-47	-	9.49	CGGCACCGCCCCTC
		Smg1	-15	-1	+	7.67	GGCGGGCGGAGCCG
		Taf5	-55	-41	-	8	ACGCCCTACCCCCG
		Thop1	-19	-5	+	8.33	TGTGGGCGGAACCG
		Tnfrsf4	-50	-36	-	7.31	TTGCCCCACCTCCA
		Trim13	-44	-30	+	9.46	TGGGGGAGGAGCTA
		Ttc39c	-42	-28	-	7.68	AGGCCACGCCCTAC
		Ttc39c	-14	0	-	6.38	GTCCCCCACCCCCA
		Uap1	-58	-44	-	7.36	AGGCTCCTCCTTCC
		Usf1	-18	-4	+	6.44	GCTGGGCGGGTCGA
		Ifit1	-41	-27	-	6.27	AGAGCACACCCCCT
		Tapbp	-54	-40	+	8.8	GGAGGGCGGAGTCT
		Ddx58	-40	-26	-	11.08	CCGCCCCGCCCCCC
		Ddx58	-22	-8	-	7	CCCCCCCTCCCCAG
		Irf1	-37	-23	+	9.83	CGGGGGCGTGGCCG
		Tcirg1	-49	-35	-	7.85	CACCCCCACCCCGC
		Tcirg1	-22	-8	+	8.05	GGGGGGCGGGACAG
		Ccl2	-47	-33	-	7.78	TGACTCCACCCCCC
		Znfx1	-42	-28	-	9.18	TAGCCCCTCCCCGT
		Ccl7	-52	-38	-	5.86	AGATCCCTCCCTAT
		Ccl7	-22	-8	+	9.12	AGGAGGCAGAGCTG
rank	matrix name	transcription factor name	matrix information content	matrix gc content (G+C)%	location of identified binding sites (relative to TSS)	p-value
4	V$CAAT_01	CCAAT box	10.7512	0.48	-132:-7	1.38719e-09
		list of hits:
		gene name	position start	position end	strand	matrix similarity	motif instance
		9930104L06Rik	-129	-117	+	8.46	CCTAGCCAATAG
		9930104L06Rik	-89	-77	+	6.5	CACGCCCAATCA
		9930104L06Rik	-55	-43	+	5.71	GCCAGCCAATCC
		A430033K04Rik	-91	-79	+	8.55	TCTGTCCAATCA
		A430033K04Rik	-61	-49	+	7.31	CGTGCCCAATCA
		Arl6ip1	-132	-120	-	9.52	TGATTGGTCAGA
		Arl6ip1	-33	-21	+	7.4	TCTACCCAATGA
		Cabyr	-80	-68	-	7.95	CTATTGGCTGGG
		Ercc8	-30	-18	-	10.18	TGATTGGCCAAT
		Fam132a	-107	-95	-	6.91	TCACTGGTCATA
		Fam132a	-10	2	+	6.91	AGTGCCCAATGA
		Gtse1	-104	-92	+	6.35	CGGAGCCAATCC
		Gtse1	-7	5	+	8.32	ACAGGCCAATCG
		Lztfl1	-36	-24	+	7.04	GAGAGCCAATGA
		Mylip	-69	-57	-	5.75	TGATTGGCGGAG
		Nfkb2	-86	-74	+	7.95	TTCAACCAATAA
		Nfkbia	-39	-27	-	7.76	TGACTGGCTTGG
		Plat	-95	-83	-	8.05	CCATTGGCTCCT
		Relb	-56	-44	+	8.23	ACGAGCCAATGG
		Sgms2	-47	-35	-	8	TGATTGGATGTT
		Smg1	-121	-109	+	7.19	TGTGACCAATAG
		Trim13	-18	-6	+	7.39	TATAGCCATTGG
		Uap1	-27	-15	-	6.31	CCTTTGGCTGTT
		Usf1	-105	-93	+	6.17	TGCGACCACTCA
		Zfp830	-52	-40	+	6.69	GTGGGCCAATCG
		Cxcl10	-59	-47	+	8.52	GTCAGCCAATCA
		Stat2	-96	-84	+	9.54	TTCAGCCAATGA
		Rnd1	-110	-98	-	7.71	CTATTGGCTGCA
		Rnd1	-79	-67	-	6.2	GGATTGGCCTGG
		Rnd1	-47	-35	-	7.72	TGATTGGATCAG
		Irf1	-68	-56	+	6.27	GTGGGCCAATGG
		Samd9l	-64	-52	+	5.63	TTTACCCAAACA
		Trim26	-112	-100	-	7.03	TCTTTGGCCGCT
		Trim26	-30	-18	+	6.08	AAGAGCCAATCC
		Vcam1	-121	-109	-	6.42	TCAGTGGTTATT
rank	matrix name	transcription factor name	matrix information content	matrix gc content (G+C)%	location of identified binding sites (relative to TSS)	p-value
5	V$SP1_01	Sp1	8.90288	0.718182	-85:-10	5.10671e-08
		list of hits:
		gene name	position start	position end	strand	matrix similarity	motif instance
		9030425E11Rik	-51	-41	+	5.99	GAGGGAGGGC
		9030425E11Rik	-18	-8	+	5.99	AGGGGAGGGA
		A430033K04Rik	-30	-20	+	8.59	GGGGCGGGCT
		Zfp945	-57	-47	+	6.14	TGGGCGGGTA
		Alkbh4	-53	-43	-	6	GCCCCACCTC
		Birc3	-52	-42	+	6.69	AGGGTGGGGT
		Cabyr	-48	-38	+	8.75	GGGGCGGGGC
		Ccl5	-66	-56	+	7.37	GGGGGGGGGC
		Ddx47	-15	-5	-	5.97	AGCACGCCTT
		Ercc8	-77	-67	-	6.14	TCCGAGCCCC
		Fam132a	-82	-72	-	8.06	GCCCTGCCCC
		Fam132a	-72	-62	-	7.66	GCCCCGCCCT
		Fam132a	-62	-52	-	6.69	GCTCCGCCCC
		Fam132a	-52	-42	-	8.75	GCCCCGCCCC
		Fam132a	-37	-27	-	6.69	GCTCCGCCCC
		Mylip	-45	-35	+	8.75	GGGGCGGGGC
		Nfkb1	-41	-31	-	7.09	ACCCCACCTC
		Nfkb2	-33	-23	-	7.08	TCCCCCCCTC
		Nfkbia	-11	-1	-	9.84	ACCCCGCCCC
		Nfkbie	-79	-69	+	7.66	AGGGCGGGGC
		Nfkbie	-67	-57	+	6.81	TGGGCGTGGC
		Nfkbie	-29	-19	+	8.75	GGGGCGGGGC
		Pion	-85	-75	+	6.4	GGGGTAGGGA
		Pion	-48	-38	+	7.37	GGGGCGGTGC
		Plat	-58	-48	-	8.75	ACCCCGCCCA
		Plat	-40	-30	-	6.69	GCCCCACCCC
		Relb	-11	-1	-	8.75	GCCCCGCCCC
		Sdcbp2	-27	-17	+	7.9	GGGGCGGGCA
		Smg1	-59	-49	-	7.37	GCACCGCCCC
		Taf5	-77	-67	-	6.81	GGCCTGCCCC
		Taf5	-53	-43	-	6	GCCCTACCCC
		Tnfrsf4	-48	-38	-	6	GCCCCACCTC
		Ttc39c	-40	-30	-	6.81	GCCACGCCCT
		Uap1	-35	-25	-	7.9	TGCCCGCCCC
		Zfp830	-73	-63	-	6.81	GCCACGCCCA
		Zfp830	-17	-7	-	6.38	ATCACGCCTC
		Ifit1	-22	-12	-	7.66	ACCCAGCCCT
		Stat2	-69	-59	+	6.81	AGGGCGTGGC
		Tapbp	-52	-42	+	6.69	AGGGCGGAGT
		Ddx58	-43	-33	-	9.15	TCCCCGCCCC
		Ddx58	-25	-15	-	7.37	GCCCCCCCCC
		Irf1	-35	-25	+	7.9	GGGGCGTGGC
		Ifitm3	-84	-74	-	6.14	ATCCTGCCCT
		Ifitm3	-45	-35	-	9.15	TCCCCGCCCC
		Tcirg1	-65	-55	-	7.37	ACACCGCCCT
		Tcirg1	-20	-10	+	6.82	GGGGCGGGAC
		Tcirg1	-10	0	+	6.81	AGGGCGGGCA
		Ccl2	-55	-45	-	6.69	ACCCTGCCTG
		Ccl2	-43	-33	-	6.93	TCCACCCCCC
rank	matrix name	transcription factor name	matrix information content	matrix gc content (G+C)%	location of identified binding sites (relative to TSS)	p-value
6	V$NFKAPPAB65_01	NF-kappaB (p65)	14.7621	0.566667	- 159 : 36	8.95168e-07
		list of hits:
		gene name	position start	position end	strand	matrix similarity	motif instance
		Zfp945	-10	0	+	4.36	AGGAAATTCC
		Adhfe1	8	18	+	3.73	CAGAGTTTCC
		Arl6ip1	36	46	+	4.31	GGGGCGTTCC
		Ccl5	-90	-80	-	10.63	GGAAACTCCC
		Dhx38	16	26	+	4.92	CGGAATTTGC
		Ercc8	-84	-74	+	3.79	GGCGTTTTCC
		Gtse1	-136	-126	+	5.95	GGGAACTTCC
		Gtse1	-123	-113	+	10.63	GGGAGTTTCC
		Lztfl1	-112	-102	+	4.59	TGGGACTTCC
		Nfkb1	-66	-56	+	7.68	CGGGCTTCCC
		Nfkb1	31	41	+	11.83	GGGAATTTCC
		Nfkb2	-40	-30	+	8.41	CGGGAATTCC
		Nfkb2	-11	-1	+	10.18	GGGGCTTTCC
		Nfkbia	-113	-103	+	4.64	GGGAGTTTCT
		Nfkbia	-30	-20	+	8.86	TGGAAATTCC
		Nfkbia	1	11	-	5.38	AGAAATCCCC
		Nfkbie	-122	-112	+	8.12	GGGGGATTCC
		Polr2f	-156	-146	-	3.73	AGAAACTCCA
		Relb	-98	-88	+	4.19	GGGGGTTTTC
		Relb	-24	-14	+	9.32	GGGGAATTCC
		Suv39h2	-115	-105	-	4.31	GGAAGGCCCC
		Tnfrsf4	-11	-1	-	4.73	GGAAAAACCC
		Wfikkn1	33	43	+	4.92	TGGAATTTGC
		Cxcl10	-159	-149	+	9.77	GGGAAATTCC
		Cxcl10	-104	-94	+	5.5	GGGGACTTCC
		Ifit1	-141	-131	-	3.97	GGCAAACCCC
		Rnd1	-122	-112	+	3.73	CGGAGTCTCC
		Il6	-92	-82	+	4.47	TGGGATTTTC
		Ddx58	-111	-101	+	5.83	GGCAATTTCC
		Irf1	-13	-3	+	7.72	GGGGAATCCC
		Trim26	-96	-86	+	5.38	GGGGATTTGC
		Ifitm3	-117	-107	+	5.04	TGGAAGTTCC
		Vcam1	22	32	-	3.82	GGAAAAGCCA
		Ccl2	-146	-136	-	5.13	GGAAACACCC
rank	matrix name	transcription factor name	matrix information content	matrix gc content (G+C)%	location of identified binding sites (relative to TSS)	p-value
7	V$NFKAPPAB_01	NF-kappaB	13.3558	0.615	- 136 : 4	9.45335e-07
		list of hits:
		gene name	position start	position end	strand	matrix similarity	motif instance
		A430033K04Rik	4	14	+	4.86	GGGACCCTCC
		Zfp945	-9	1	-	5.4	GGAAATTCCA
		Ccl5	-90	-80	-	8.44	GGAAACTCCC
		Gtse1	-136	-126	+	8.15	GGGAACTTCC
		Gtse1	-123	-113	+	8.44	GGGAGTTTCC
		Lztfl1	-111	-101	+	4.87	GGGACTTCCG
		Nfkb1	-65	-55	-	6.5	GGGCTTCCCC
		Nfkb2	-39	-29	+	11.29	GGGAATTCCC
		Nfkb2	-11	-1	+	10.19	GGGGCTTTCC
		Nfkbia	-113	-103	+	5.54	GGGAGTTTCT
		Nfkbia	-29	-19	+	7.72	GGAAATTCCC
		Nfkbia	0	10	-	6.38	GAGAAATCCC
		Nfkbie	-122	-112	+	6.47	GGGGGATTCC
		Nfkbie	-104	-94	+	4.92	GGGGCTCTAC
		Oasl1	-13	-3	-	5.4	GGGACCCCCC
		Plat	-63	-53	-	5.65	GAGAAACCCC
		Relb	-97	-87	+	9.25	GGGGTTTTCC
		Relb	-24	-14	+	9.42	GGGGAATTCC
		Slc25a37	-132	-122	+	6.75	GGGACACCCC
		Suv39h2	-115	-105	-	6.95	GGAAGGCCCC
		Tnfrsf4	-10	0	-	5.76	GAAAAACCCC
		Cxcl10	-104	-94	+	7.43	GGGGACTTCC
		Il6	-91	-81	+	9.97	GGGATTTTCC
		Il6	-35	-25	+	4.95	GGGGATGTCT
		Ddx58	-111	-101	+	5.42	GGCAATTTCC
		Irf1	-13	-3	+	9.32	GGGGAATCCC
		Ifitm3	-116	-106	-	8.15	GGAAGTTCCC
		Znfx1	-13	-3	+	6.59	GGGGCTTCTC
rank	matrix name	transcription factor name	matrix information content	matrix gc content (G+C)%	location of identified binding sites (relative to TSS)	p-value
8	V$NFKB_C	NF-kappaB	16.5844	0.580627	- 160 : 3	1.99534e-06
		list of hits:
		gene name	position start	position end	strand	matrix similarity	motif instance
		A430033K04Rik	3	15	+	5.8	TGGGACCCTCCA
		Zfp945	-11	1	+	2.84	CAGGAAATTCCA
		Ccl5	-91	-79	-	8.39	TGGAAACTCCCC
		Fam132a	-15	-3	-	2.77	GTGGAAGTGCCC
		Gtse1	-137	-125	+	4.09	TGGGAACTTCCG
		Gtse1	-124	-112	+	5.44	TGGGAGTTTCCT
		Lztfl1	-112	-100	+	4.38	TGGGACTTCCGG
		Nfkb1	-66	-54	+	2.95	CGGGCTTCCCCC
		Nfkb2	-40	-28	+	9.69	CGGGAATTCCCC
		Nfkb2	-12	0	+	6.32	AGGGGCTTTCCC
		Nfkbia	-31	-19	-	2.91	TTGGAAATTCCC
		Nfkbia	-1	11	-	6.23	TGAGAAATCCCC
		Nfkbie	-122	-110	-	2.68	GGGGGATTCCGG
		Nif3l1	-142	-130	-	3.55	TTAAAAGTCCCA
		Oasl1	-14	-2	+	5.08	GGGGACCCCCCC
		Plat	-65	-53	-	4.1	AGGAGAAACCCC
		Polr2f	-158	-146	+	3.02	GGAGAAACTCCA
		Relb	-98	-86	+	5.99	GGGGGTTTTCCC
		Relb	-24	-12	+	4.94	GGGGAATTCCGC
		Slc25a37	-133	-121	+	8.13	CGGGACACCCCA
		Tnfaip3	-152	-140	-	3.75	TGTCAATTCCCT
		Tnfrsf4	-125	-113	+	5.79	TGGGACTCTGCA
		Tnfrsf4	-12	0	-	5.12	AGGAAAAACCCC
		Cxcl10	-160	-148	+	9.51	AGGGAAATTCCA
		Cxcl10	-104	-92	+	11.15	GGGGACTTCCCT
		Il6	-92	-80	+	10.9	TGGGATTTTCCC
		Ddx58	-112	-100	+	6.18	AGGCAATTTCCA
		Irf1	-14	-2	-	8.34	CGGGGAATCCCG
		Trim26	-96	-84	+	6.35	GGGGATTTGCCC
		Ifitm3	-117	-105	-	6.77	TGGAAGTTCCCC
rank	matrix name	transcription factor name	matrix information content	matrix gc content (G+C)%	location of identified binding sites (relative to TSS)	p-value
9	V$TATA_01	TATA	10.0863	0.376692	- 47 : 28	2.11196e-06
		list of hits:
		gene name	position start	position end	strand	matrix similarity	motif instance
		Arl6ip1	19	34	+	8.32	CTATATAAGCAGACT
		Birc2	-47	-32	+	5.9	CTATAAGACGCTGCG
		Birc2	4	19	+	6.64	ATATAAAATACGAAG
		Cabyr	-14	1	-	6.5	CAGGGGTATAAATAG
		Ccl5	-33	-18	+	8.56	CTATAAAAGGTCTGC
		Gm10062	-23	-8	+	7.51	CTATAAAGAGAAACC
		Mylip	-33	-18	+	9.43	CTATAAAAGACGCGT
		Nfkbia	18	33	+	6.18	GTTTATAGGGCGCCG
		Nif3l1	-32	-17	+	5.74	GGATAAAAGCCTTTC
		Tnfaip3	21	36	+	8.56	CTATAAAAAAGAACC
		Tnfrsf4	-39	-24	-	5.48	CCATAGTTCTTATAG
		Trim13	-28	-13	-	9.55	GGCTTCTTTTTATAG
		Ifit1	-14	1	+	5.86	CTTTAAAAAAAACCT
		Vcam1	28	43	-	6.1	GCCAGAGATTTATAT
		Ccl2	-26	-11	+	6.77	CAATAAAAGGCTGCC
		Ccl7	-31	-16	+	9.6	CTATAAAAGAGGAGG
rank	matrix name	transcription factor name	matrix information content	matrix gc content (G+C)%	location of identified binding sites (relative to TSS)	p-value
10	V$STAF_02	Staf	17.3019	0.526455	-49:-7	8.1634e-06
		list of hits:
		gene name	position start	position end	strand	matrix similarity	motif instance
		9930104L06Rik	-29	-8	+	7.17	AATGCCCAGATGTCATTGCGG
		Zfp945	-7	14	+	3.57	AAATTCCACCTTTCCCTGAAG
		Alkbh4	-24	-3	+	6.52	AACTCCCAGCGGCCCCTGCGT
		Arl6ip1	-11	10	-	11.61	TCGCGAGGGCTGTCGGGAAAG
		Ddx41	-26	-5	+	8.61	GCTACCCACAAGGCTTCGCCA
		Ddx47	-22	-1	+	12.11	ATTTCCCAGCACGCCTTGCGC
		Dhx38	-25	-4	-	13.32	GCGCAGGGCATTATGGGACGA
		Fam126a	-46	-25	-	4.33	CAGTGTGGGACGGTGGTGGTT
		Fam132a	-49	-28	+	3.58	CCGCCCCGCCCTGCTCCGCCC
		Gtse1	-43	-22	+	12.32	ATTTCCCAGGCTGCACCGAGA
		Loxl3	-35	-14	-	3.8	GCTCTAGGGGACGTGGGAGGG
		Oasl1	-9	12	+	5.33	CCCCCCCATAGAGCCATGCTC
		Pion	-42	-21	-	2.9	GTGCTCGGGATCCTCGGGGCT
		Polr2f	-48	-27	+	3.63	GCTTCCCGGAAGTAACTGCGC
		Sdcbp2	-22	-1	+	3.15	GGGCACCACCCTTCCCAGAGC
		Smg1	-48	-27	+	13.32	CGCTCCCAGCATGCCGTGCGG
		Suv39h2	-7	14	+	5.74	CCGCTCCGGAGTCCCTGGCGG
		Tnfrsf4	-44	-23	+	4.75	CACCTCCATAGTTCTTATAGC
rank	matrix name	transcription factor name	matrix information content	matrix gc content (G+C)%	location of identified binding sites (relative to TSS)	p-value
11	V$FREAC2_01	Freac-2	14.642	0.361111	-469:-436	1.46539e-05
		list of hits:
		gene name	position start	position end	strand	matrix similarity	motif instance
		A430033K04Rik	-462	-446	-	6.49	CATTTGTTTATTCGAC
		A430033K04Rik	-442	-426	+	3.83	CACATGTACACATACT
		Adhfe1	-441	-425	-	3.78	GGGGTGTTTTCTTTAA
		Birc2	-450	-434	+	7.04	TAATAGTAAATAAATA
		Ddx47	-449	-433	-	4.69	GTATTGTTTGCCTTCT
		Loxl3	-461	-445	-	3.67	CATATGTTTAACGTGA
		Nif3l1	-463	-447	-	4.48	TACTTGTTCATCTTTA
		Oasl1	-468	-452	+	4.64	CTCATATAAATATATG
		Oasl1	-447	-431	+	6.28	ATAAAGTAAATAAAAT
		Pion	-453	-437	+	4.93	GAAAGGTAAAGAGAAC
		Polr2f	-436	-420	-	3.48	TGCTTGCTTACGGCAG
		Rsbn1	-469	-453	+	6.94	TCTGAGTAAACACCAT
		Slc25a37	-468	-452	-	3.77	TGAGTGTTAACTGTTC
		Ttc39c	-461	-445	-	4.62	CATATATTTATGTTAT
rank	matrix name	transcription factor name	matrix information content	matrix gc content (G+C)%	location of identified binding sites (relative to TSS)	p-value
12	V$NFKB_Q6	NF-kappaB	14.4943	0.56044	- 126 : 5	2.29146e-05
		list of hits:
		gene name	position start	position end	strand	matrix similarity	motif instance
		A430033K04Rik	2	16	+	6.46	CTGGGACCCTCCAT
		Zfp945	-11	3	-	11.15	CAGGAAATTCCACC
		Ccl5	-93	-79	+	8.07	TGTGGAAACTCCCC
		Ccl5	-62	-48	+	4.97	GGGGGCACTTCCTC
		Gm10062	-48	-34	-	4.69	AAGGTGAGTTCCAG
		Lztfl1	-113	-99	+	4.58	GTGGGACTTCCGGA
		Nfkb2	-41	-27	+	6.53	ACGGGAATTCCCCC
		Nfkb2	-13	1	+	5.48	AAGGGGCTTTCCCG
		Nfkbia	-32	-18	+	6.93	CTTGGAAATTCCCC
		Oasl1	-15	-1	+	8.39	AGGGGACCCCCCCA
		Relb	-99	-85	-	5.93	CGGGGGTTTTCCCA
		Relb	-25	-11	+	4.76	CGGGGAATTCCGCC
		Sgms2	-45	-31	+	4.75	ATTGGATGTTCTTC
		Tnfrsf4	-126	-112	+	4.07	ATGGGACTCTGCAT
		Tnfrsf4	-13	1	-	5.09	AAGGAAAAACCCCA
		Cxcl10	-105	-91	+	12.04	AGGGGACTTCCCTC
		Cxcl10	-38	-24	+	5.65	GAGGGAAACTCTTT
		Rnd1	-96	-82	+	4.17	AGGGGATCCCACCT
		Il6	-93	-79	+	10.11	GTGGGATTTTCCCA
		Ddx58	-113	-99	+	4.87	AAGGCAATTTCCAA
		Trim26	-97	-83	+	5.45	TGGGGATTTGCCCA
		Ifitm3	-118	-104	-	9.99	CTGGAAGTTCCCCT
		Ifitm3	5	19	+	4.11	AAGGAAACTTCTGA
		Ccl7	-57	-43	-	5.08	AAAGAAGATCCCTC
rank	matrix name	transcription factor name	matrix information content	matrix gc content (G+C)%	location of identified binding sites (relative to TSS)	p-value
13	V$CETS1P54_02	c-Ets-1(p54)	8.90987	0.466045	- 83 : 80	4.0795e-05
		list of hits:
		gene name	position start	position end	strand	matrix similarity	motif instance
		9030425E11Rik	40	53	-	6.36	TTTTTTCCTCTTT
		Zfp945	-77	-64	+	7.07	TAACCGGAAGTGG
		Zfp945	-14	-1	+	7.35	TGACAGGAAATTC
		Zfp945	80	93	-	7.2	AAACTTCCTTAAG
		Adhfe1	10	23	-	6.29	GAGTTTCCTGAGA
		Cabyr	46	59	+	6.44	AAAGAGGAAGCTC
		Ccl5	-58	-45	-	6.8	GCACTTCCTCTGC
		Ddx47	6	19	-	7.32	CCACTTCCGGAGC
		Dhx38	12	25	+	6.32	ACAGCGGAATTTG
		Lztfl1	-83	-70	+	6.73	CCCGCGGAAATTA
		Lztfl1	70	83	-	6.68	CTGTTTCCTGTCG
		Nif3l1	-37	-24	+	6.56	GAAAAGGATAAAA
		Nif3l1	21	34	+	6.34	GGAACGGAAAAGC
		Polr2f	-46	-33	+	6.22	TTCCCGGAAGTAA
		Rsbn1	23	36	+	6.8	ACACTGGAAGTGG
		Sgms2	-71	-58	-	6.86	GATCTTCCTCTTG
		Tnfaip3	40	53	-	6.85	GCATTTCCAGTTC
		Trim13	56	69	-	7.07	GATCATCCTTTGC
		Ttc39c	-70	-57	+	7.04	CAAGAGGAAGTAC
		Ttc39c	-29	-16	-	7.79	CTACTTCCTGTAT
		Usf1	-55	-42	+	6.6	CGAGCGGAAGTGT
		Zfp830	-34	-21	+	7.19	TAACAGGAAGTGA
		Zfp830	75	88	+	6.61	AATCAGGAAGAAC
		Cxcl10	49	62	+	6.21	CTTCCGGAAGCCT
		Ifit1	1	14	-	6.89	GAGCTTCCAGTTG
		Samd9l	32	45	+	6.44	AAACTGGAAACTG
		Ifitm3	2	15	+	6.83	GAAAAGGAAACTT
		Tor1aip2	-42	-29	+	6.85	AAAAAGGAAATGG
rank	matrix name	transcription factor name	matrix information content	matrix gc content (G+C)%	location of identified binding sites (relative to TSS)	p-value
14	V$CREL_01	c-Rel	10.8322	0.558824	-179:-9	4.31259e-05
		list of hits:
		gene name	position start	position end	strand	matrix similarity	motif instance
		Zfp945	-9	1	-	9.01	GGAAATTCCA
		Adhfe1	-28	-18	-	6.91	GAAAAACCCA
		Cabyr	-179	-169	+	7.15	TGGGCCTTCC
		Ccl5	-90	-80	-	9.01	GGAAACTCCC
		Ccl5	-60	-50	+	5.86	GGGCACTTCC
		Fam126a	-179	-169	+	7.15	TGGGCGTTCC
		Fam132a	-13	-3	-	5.86	GGAAGTGCCC
		Gtse1	-136	-126	+	7.43	GGGAACTTCC
		Gtse1	-123	-113	+	9.01	GGGAGTTTCC
		Lztfl1	-177	-167	+	6.55	CGGAAATTTC
		Lztfl1	-112	-102	+	7.33	TGGGACTTCC
		Nfkb2	-40	-30	+	9.13	CGGGAATTCC
		Nfkb2	-11	-1	+	10.1	GGGGCTTTCC
		Nfkbia	-30	-20	+	8.32	TGGAAATTCC
		Nfkbie	-122	-112	+	8.91	GGGGGATTCC
		Relb	-98	-88	+	7.6	GGGGGTTTTC
		Relb	-24	-14	+	9.59	GGGGAATTCC
		Suv39h2	-115	-105	-	7.84	GGAAGGCCCC
		Tnfrsf4	-11	-1	-	8.11	GGAAAAACCC
		Cxcl10	-159	-149	+	9.01	GGGAAATTCC
		Cxcl10	-104	-94	+	8.02	GGGGACTTCC
		Il6	-92	-82	+	7.6	TGGGATTTTC
		Irf1	-14	-4	+	5.71	CGGGGAATCC
		Samd9l	-68	-58	+	6.11	GGGTTTTACC
		Ifitm3	-117	-107	+	6.74	TGGAAGTTCC
		Ccl2	-146	-136	-	8.11	GGAAACACCC
		Ccl7	-178	-168	-	6.06	GGAATAGCCA
rank	matrix name	transcription factor name	matrix information content	matrix gc content (G+C)%	location of identified binding sites (relative to TSS)	p-value
15	V$NFY_C	NF-Y	19.0426	0.424078	-96:-7	4.98925e-05
		list of hits:
		gene name	position start	position end	strand	matrix similarity	motif instance
		9930104L06Rik	-55	-41	-	0.17	GCCAGCCAATCCTC
		A430033K04Rik	-91	-77	-	7.25	TCTGTCCAATCAGA
		A430033K04Rik	-61	-47	-	2.65	CGTGCCCAATCAGA
		Adhfe1	-83	-69	+	6.35	TTTGGTTGGTCAGT
		Adhfe1	-11	3	-	0.49	TCTTGCCATTGAGA
		Arl6ip1	-33	-19	-	2.64	TCTACCCAATGAGG
		Ercc8	-32	-18	+	11.79	GCTGATTGGCCAAT
		Fam126a	-61	-47	+	5.06	AGTGATAGGCTGAT
		Fam126a	-32	-18	+	4.78	GGTGGTTGGCTGCT
		Fam132a	-10	4	-	1.66	AGTGCCCAATGAGT
		Gtse1	-7	7	-	0.44	ACAGGCCAATCGGC
		Lztfl1	-74	-60	-	0.64	ATTAGCCAGTTACG
		Mylip	-71	-57	+	0.33	TGTGATTGGCGGAG
		Nfkb2	-86	-72	-	5.26	TTCAACCAATAAAA
		Plat	-19	-5	+	0.67	TCAAATTGGCTGGA
		Sgms2	-49	-35	+	1.18	AGTGATTGGATGTT
		Cxcl10	-59	-45	-	11.89	GTCAGCCAATCAGG
		Stat2	-96	-82	-	6.2	TTCAGCCAATGAGA
		Samd9l	-64	-50	-	1.58	TTTACCCAAACAAA
rank	matrix name	transcription factor name	matrix information content	matrix gc content (G+C)%	location of identified binding sites (relative to TSS)	p-value
16	V$IRF1_01	IRF-1	19.1479	0.379548	-214:-119	7.33133e-05
		list of hits:
		gene name	position start	position end	strand	matrix similarity	motif instance
		9930104L06Rik	-123	-110	+	0.43	CAATAGCAAATCG
		Zfp945	-154	-141	+	3.86	GCAAAACAAAACC
		Zfp945	-122	-109	+	1.44	TTAAAGTAAAACA
		Arl6ip1	-119	-106	-	4.44	TCTTTCAGTTTCG
		Birc2	-208	-195	-	4.94	TGTGTCATTTTTA
		Birc3	-207	-194	+	2.3	TAAAAACAAAAAG
		Ccl5	-158	-145	-	8.61	GATTTCAGTTTTC
		Fam132a	-193	-180	+	1.1	CTAAATAGAAACC
		Nfkb1	-213	-200	-	2.18	AGATTGACTTTTG
		Nif3l1	-191	-178	-	1.9	TGTTTTGTTTTTT
		Oasl1	-179	-166	-	1.84	AATTTCAGTTTAC
		Oasl1	-158	-145	+	8.77	CAAAAGAGAAACT
		Oasl1	-136	-123	+	5.99	GAGAATCGAAACT
		Plat	-178	-165	+	3.18	GAATAATCAAACT
		Rsbn1	-168	-155	-	1.93	TTTTTTTCTTTTC
		Rsbn1	-133	-120	+	2.85	CTACAGCGAAACC
		Thop1	-165	-152	-	2.36	GGTGTTAGGTTTC
		Usf1	-187	-174	-	4.6	GGTTTTTTTTTTC
		Cxcl10	-214	-201	+	8.53	GGAAAGTGAAACT
		Cxcl10	-188	-175	+	1.15	AAAAATTAAAAGG
		Ddx58	-207	-194	-	1.26	GTTTATGTTTTTC
		Trim26	-150	-137	-	3.7	GATTTCACTTTCC
		Vcam1	-166	-153	-	1.15	ATTTTTATTTTTT
		Ccl2	-167	-154	-	3.22	AGTTTCTCTCTTC
		Tor1aip2	-140	-127	+	3.95	AAAAAACGAAAGA
Results for Cluster 2:
rank	matrix name	transcription factor name	matrix information content	matrix gc content (G+C)%	location of identified binding sites (relative to TSS)	p-value
1	V$GC_01	GC box	11.5381	0.682482	-117:-9	1.16506e-14
		list of hits:
		gene name	position start	position end	strand	matrix similarity	motif instance
		2310035C23Rik	-115	-101	+	10.3	TGTGGGCGGGGTCT
		2310035C23Rik	-51	-37	+	9.79	GGTGGGTGGGGCTG
		2310035C23Rik	-34	-20	+	6.24	CGGGGACGGGGCGG
		Bcl2l13	-55	-41	-	10.43	GGGCCCCGCCCCTA
		Cdkn1a	-18	-4	+	10.1	AAGAGGTGGGGCTG
		Chmp2a	-115	-101	+	5.92	CTTGGGTGGGACCT
		Chmp2a	-12	2	+	7.87	AGAGGGTGGGTCGT
		Cdk12	-94	-80	+	9.14	TAGGGGAAGGGCCT
		Foxo3	-47	-33	-	7.14	GGCCCCCGCCCCAG
		Foxo3	-18	-4	-	7.31	GGGACCCGCCCCGC
		Ggps1	-105	-91	-	5.88	CCGCAATGCCCACT
		Ggps1	-61	-47	+	6.07	AGGAGGCGCGGCCA
		Ggps1	-40	-26	+	5.82	GAGGGGAGGTGGCA
		Gspt2	-71	-57	+	6.26	CAGGGGTGGAGGAG
		Gtf3c1	-72	-58	+	5.75	TGGAGGAGGAACTC
		Gtf3c1	-51	-37	-	6.04	TGAGCCCGCCCTCG
		Hbs1l	-103	-89	+	9.02	TGTGGGCGGGACCT
		Hexim1	-48	-34	+	6.79	CGGAGGAGGAGGCG
		Hexim1	-17	-3	+	7.01	AGGGGGAGGGAGGG
		Kin	-63	-49	-	9.06	TGGCCCCACCCATT
		Klhl11	-90	-76	-	9.54	CGGCTCCGCCCCGC
		Lat2	-54	-40	-	7.99	CTGCTCCACCCACT
		Maml1	-105	-91	-	6.68	CCCCCACGCCCTCG
		Maml1	-24	-10	-	11.09	AGGCCCCGCCCTCT
		Med4	-51	-37	-	8.57	CGGTTCCGCCCCTC
		Mettl2	-75	-61	-	6.49	GGAACCCGCCCCGC
		Mettl2	-60	-46	-	9.81	CCGCCCCGCCCCGC
		Mettl2	-45	-31	-	9.81	CCGCCCCGCCCCGC
		Mettl6	-27	-13	+	7.87	TTGGGGAGGGACTT
		Mknk2	-104	-90	-	10.62	AAGCTCCGCCTCCT
		Mknk2	-59	-45	+	8.19	GAGGGGCGGGGTAA
		Mrpl38	-52	-38	+	9.81	GCGGGGCGGGGCGG
		Mrpl38	-37	-23	+	6.78	GCGGGGCGGGGGGC
		Mrpl38	-13	1	+	10.32	ACGGGGCGGGGCTA
		Pdhx	-106	-92	+	6.79	GGTGGGCGTGCCCG
		Pdhx	-85	-71	+	7.5	TGGAGGCGGTGTTA
		Pdhx	-32	-18	+	10.2	TGTGGGCGGGGCCA
		Pdhx	-12	2	+	8	GCAAGGCGGGGCCT
		Polr2d	-103	-89	-	10.27	TGGCCCCGCCCATT
		Polr2d	-85	-71	-	9.25	TGGCCCCGCCTCCG
		Ptpn4	-113	-99	-	7.74	GAGCCACGCCCTCC
		Rapgef6	-117	-103	+	7.31	CCGAGGCGGAGTCT
		Rbbp6	-104	-90	-	5.82	GGGCCACACCTTCT
		Rnf169	-36	-22	-	9.73	CTGCCCCGCCCTCT
		Rnf40	-49	-35	+	7.43	GAGGGGTGGGACTA
		Rsf1	-41	-27	-	6.01	CAACTCCTCCCGCC
		Rsf1	-20	-6	-	7	CCCCTCCTCCTCCA
		Rspry1	-31	-17	+	7.1	AAGGGGCGTTTCCT
		Rspry1	-10	4	+	7.42	TGAGGGAGGGCCCG
		Sat1	-82	-68	-	6.03	TCGCCCTACCCCGC
		Sat1	-28	-14	+	6.76	AGAGGGCAGTGTCT
		Sat1	-9	5	+	9.45	AGAGGGCGGTGCTT
		Sesn2	-91	-77	+	6.57	GGAGGGAGGTGTCG
		Sesn2	-20	-6	-	6.5	CCCGCCCTCCCCCA
		Sin3b	-90	-76	-	6.76	TGGACACTCCCCTA
		Sin3b	-50	-36	+	9.67	AGGAGGCGGGGCCC
		Sin3b	-12	2	+	8.81	CGGAGGCGGGGCAG
		Slc19a2	-109	-95	+	7.88	GTGGGGCGTGGCCA
		Slc19a2	-93	-79	+	6.42	CGGAGGCGGGCCAG
		Slc19a2	-76	-62	+	6.61	GGGAGGCGGACCTA
		Slc19a2	-43	-29	+	10.22	TCGGGGCGGGGCGT
		Slc3a1	-99	-85	-	5.95	CACACACACCCCTC
		Tob1	-110	-96	+	8.66	GGAGGGCGGGACTG
		Tob1	-65	-51	+	6.07	TGGGGGCGGGGAGG
		Tob1	-39	-25	+	8.33	GAGAGGCGGGGCGC
		Tra2a	-75	-61	+	7.78	CCGGGGCGGAGGCG
		Tra2a	-40	-26	-	9.28	CAGGTCCGCCCCTT
		Upk1a	-82	-68	-	7.29	AACTCCTGCCCCCT
		Upk1a	-51	-37	+	6.83	TCAAGGAGGGGTTT
rank	matrix name	transcription factor name	matrix information content	matrix gc content (G+C)%	location of identified binding sites (relative to TSS)	p-value
2	V$SP1_01	Sp1	8.90288	0.718182	- 150 : 10	3.70284e-14
		list of hits:
		gene name	position start	position end	strand	matrix similarity	motif instance
		2310035C23Rik	-113	-103	+	8.75	TGGGCGGGGT
		2310035C23Rik	-38	-28	+	8.46	GAGGCGGGGA
		2310035C23Rik	-27	-17	+	8.75	GGGGCGGGGC
		Bcl2l13	-53	-43	-	8.75	GCCCCGCCCC
		Car15	-129	-119	-	6.53	GCCATGCCTC
		Ccng1	-75	-65	+	6.14	CGGGCGTGGC
		Ccnk	-150	-140	+	6.13	TGGGCTTGGA
		Cdkn1a	-80	-70	+	6	TGGGTGGGGA
		Cdkn1a	-16	-6	+	6	GAGGTGGGGC
		Chmp2a	-123	-113	+	6.81	GAGGCTGGCT
		Chmp2a	-11	-1	+	6.68	GAGGGTGGGT
		Foxo3	-34	-24	-	6.68	GCCCTCCCCC
		Foxo3	-24	-14	+	8.06	TGGGCGGGGA
		Ggps1	-59	-49	+	6.14	GAGGCGCGGC
		Gspt2	-149	-139	-	6	ACTCAGCCTC
		Gtf3c1	-49	-39	-	7.5	AGCCCGCCCT
		Hbs1l	-88	-78	-	7.37	GCCCCCCCCC
		Hexim1	-146	-136	+	7.66	TGGGCGGGGC
		Hexim1	-107	-97	+	6.13	AGGGCTTGGA
		Hexim1	-16	-6	+	7.08	GGGGGAGGGA
		Klhl11	-88	-78	-	6.69	GCTCCGCCCC
		Lat2	-104	-94	-	7.22	ACCATGCCCA
		Maml1	-22	-12	-	7.66	GCCCCGCCCT
		Mettl2	-73	-63	-	7.91	AACCCGCCCC
		Mettl2	-63	-53	-	8.75	GCCCCGCCCC
		Mettl2	-53	-43	-	8.75	GCCCCGCCCC
		Mettl2	-43	-33	-	8.75	GCCCCGCCCC
		Mettl2	-33	-23	-	7.66	GCCCCGCCCT
		Mettl2	10	20	+	7.9	GGGGCGTGGC
		Mettl6	-109	-99	-	6.14	TCCGCGCCCA
		Mettl6	-26	-16	+	5.99	TGGGGAGGGA
		Mettl6	10	20	+	6.68	GGGGCAGTGC
		Mknk2	-102	-92	-	6	GCTCCGCCTC
		Mknk2	-57	-47	+	9.84	GGGGCGGGGT
		Mknk2	-38	-28	-	6.14	ACCGCGCCTA
		Mrpl38	-50	-40	+	8.75	GGGGCGGGGC
		Mrpl38	-40	-30	+	8.75	GGGGCGGGGC
		Mrpl38	-28	-18	+	9.84	GGGGCGGGGT
		Mrpl38	-11	-1	+	8.75	GGGGCGGGGC
		Mrpl38	3	13	+	6	GAGGCGGAGC
		Mrps7	-147	-137	+	6.13	GAGGCAGGCC
		Mrps7	6	16	+	8.75	GGGGCGGGGC
		Pdhx	-83	-73	+	7.77	GAGGCGGTGT
		Pdhx	-50	-40	+	7.37	AAGGCGGGGA
		Pdhx	-30	-20	+	7.66	TGGGCGGGGC
		Pdhx	-10	0	+	6.97	AAGGCGGGGC
		Polk	-125	-115	+	6	GAGGCGGAGC
		Polr2d	-124	-114	-	6	TCTCCGCCCT
		Polr2d	-101	-91	-	7.66	GCCCCGCCCA
		Polr2d	-83	-73	-	8.06	GCCCCGCCTC
		Ptpn4	-127	-117	+	6.25	GGGGTGTGGA
		Ptpn4	-111	-101	-	6.81	GCCACGCCCT
		Ptpn4	-14	-4	+	6.54	GAGGCGGGAA
		Ptpn4	-3	7	+	6	GAGGCGGAGC
		Ptpn4	9	19	+	6.81	AGGGCGTGGC
		Rapgef6	-115	-105	+	7.09	GAGGCGGAGT
		Rapgef6	-78	-68	-	7.09	TCTCCGCCCC
		Rapgef6	-67	-57	-	7.22	TCCACGCCCA
		Rnf169	-79	-69	-	7.22	TTCCCGCCCC
		Rnf169	-39	-29	-	6.68	GCACTGCCCC
		Rnf40	-146	-136	-	6.24	TCCACCCCTC
		Rsf1	-64	-54	-	6.29	ACCCTGCCAT
		Rspry1	-9	1	+	5.99	GAGGGAGGGC
		Rspry1	2	12	+	6.69	CGGGCGGTGT
		Sat1	-90	-80	-	5.98	AGCGCGCCTC
		Sat1	-80	-70	-	6	GCCCTACCCC
		Sat1	-26	-16	+	6.68	AGGGCAGTGT
		Sat1	-7	3	+	6.28	AGGGCGGTGC
		Sesn2	-77	-67	-	6	GCTCCGCCTC
		Sesn2	-22	-12	-	8.06	TCCCCGCCCT
		Sin3b	-48	-38	+	8.06	GAGGCGGGGC
		Sin3b	-10	0	+	8.06	GAGGCGGGGC
		Skiv2l2	-142	-132	+	6.14	GGGGCAGGAC
		Slc19a2	-149	-139	+	7.9	GGGGCGTGGC
		Slc19a2	-119	-109	+	6.81	TGGGCGTGGC
		Slc19a2	-107	-97	+	7.9	GGGGCGTGGC
		Slc19a2	-91	-81	+	6.81	GAGGCGGGCC
		Slc19a2	-41	-31	+	8.75	GGGGCGGGGC
		Slc19a2	-28	-18	+	8.75	GGGGCGGGGC
		Slc19a2	-18	-8	+	7.38	CAGGCGGGGT
		Tob1	-146	-136	+	7.78	GGGGCGGAGT
		Tob1	-63	-53	+	9.15	GGGGCGGGGA
		Tob1	-37	-27	+	8.06	GAGGCGGGGC
		Tra2a	-67	-57	+	9.15	GAGGCGGGGT
rank	matrix name	transcription factor name	matrix information content	matrix gc content (G+C)%	location of identified binding sites (relative to TSS)	p-value
3	V$SP1_Q6	Sp1	11.6644	0.789174	-104:-9	5.02152e-13
		list of hits:
		gene name	position start	position end	strand	matrix similarity	motif instance
		2310035C23Rik	-51	-38	+	8.77	GGTGGGTGGGGCT
		2310035C23Rik	-35	-22	+	6.2	GCGGGGACGGGGC
		Bcl2l13	-54	-41	-	11.15	GGCCCCGCCCCTA
		Ccng1	-77	-64	+	5.9	GTCGGGCGTGGCT
		Cdkn1a	-18	-5	+	7.42	AAGAGGTGGGGCT
		Chmp2a	-12	1	+	6.5	AGAGGGTGGGTCG
		Cdk12	-94	-81	+	5.94	TAGGGGAAGGGCC
		Foxo3	-53	-40	-	6.09	CCTCCCGGCCCCC
		Foxo3	-40	-27	-	6.29	GCCCCAGCCCTCC
		Foxo3	-26	-13	+	6.97	CCTGGGCGGGGAC
		Foxo3	-12	1	-	5.99	CGCCCCGCCGTCA
		Ggps1	-73	-60	+	5.98	GAGGGGAGGGGAA
		Ggps1	-40	-27	+	6.82	GAGGGGAGGTGGC
		Gspt2	-39	-26	+	6.07	TGGGGGAGGAGAT
		Gtf3c1	-72	-59	+	5.82	TGGAGGAGGAACT
		Gtf3c1	-50	-37	-	7.93	GAGCCCGCCCTCG
		Hbs1l	-103	-90	+	9.34	TGTGGGCGGGACC
		Hbs1l	-89	-76	-	6.63	CGCCCCCCCCCCC
		Hexim1	-48	-35	+	6.74	CGGAGGAGGAGGC
		Hexim1	-17	-4	+	8.42	AGGGGGAGGGAGG
		Kin	-62	-49	-	8.23	GGCCCCACCCATT
		Kin	-33	-20	-	6.78	GGTCCCGCCTGTC
		Klhl11	-89	-76	-	10.24	GGCTCCGCCCCGC
		Lat2	-53	-40	-	6.33	TGCTCCACCCACT
		Maml1	-104	-91	-	6.85	CCCCACGCCCTCG
		Maml1	-23	-10	-	10.93	GGCCCCGCCCTCT
		Med4	-50	-37	-	8.99	GGTTCCGCCCCTC
		Mettl2	-74	-61	-	8.83	GAACCCGCCCCGC
		Mettl2	-59	-46	-	11.3	CGCCCCGCCCCGC
		Mettl2	-44	-31	-	11.3	CGCCCCGCCCCGC
		Mettl6	-27	-14	+	6.82	TTGGGGAGGGACT
		Mknk2	-103	-90	-	9.14	AGCTCCGCCTCCT
		Mknk2	-59	-46	+	9.6	GAGGGGCGGGGTA
		Mrpl38	-52	-39	+	11.3	GCGGGGCGGGGCG
		Mrpl38	-37	-24	+	10.34	GCGGGGCGGGGGG
		Mrpl38	-13	0	+	11.04	ACGGGGCGGGGCT
		Mrps7	-74	-61	-	6.51	CCTTCCGCCTCCG
		Pdhx	-85	-72	+	6.82	TGGAGGCGGTGTT
		Pdhx	-32	-19	+	10.77	TGTGGGCGGGGCC
		Pdhx	-12	1	+	8.36	GCAAGGCGGGGCC
		Polr2d	-102	-89	-	10.39	GGCCCCGCCCATT
		Polr2d	-84	-71	-	10.39	GGCCCCGCCTCCG
		Polr2d	-45	-32	-	5.77	GAGCCCACCCTCG
		Ptpn4	-16	-3	+	6.33	AGGAGGCGGGAAG
		Rapgef6	-79	-66	-	6.88	TTCTCCGCCCCCT
		Rnf169	-80	-67	-	8.19	GTTCCCGCCCCCT
		Rnf169	-35	-22	-	9.46	TGCCCCGCCCTCT
		Rnf40	-49	-36	+	7.72	GAGGGGTGGGACT
		Rnf40	-27	-14	+	5.92	GAGAGGAGGAACC
		Rsf1	-40	-27	-	6.96	AACTCCTCCCGCC
		Rsf1	-22	-9	-	6.17	ATCCCCTCCTCCT
		Rspry1	-10	3	+	7.09	TGAGGGAGGGCCC
		Sat1	-76	-63	-	8.92	TACCCCGCCCTCC
		Sat1	-9	4	+	8.04	AGAGGGCGGTGCT
		Sesn2	-91	-78	+	6.46	GGAGGGAGGTGTC
		Sesn2	-78	-65	-	9.62	GGCTCCGCCTCCC
		Sesn2	-23	-10	-	8.19	GTCCCCGCCCTCC
		Sin3b	-63	-50	-	6.19	GTCTCCACCCCCT
		Sin3b	-50	-37	+	10.81	AGGAGGCGGGGCC
		Sin3b	-12	1	+	8.93	CGGAGGCGGGGCA
		Slc19a2	-99	-86	+	5.8	GCCAGGCGGAGGC
		Slc19a2	-76	-63	+	7.28	GGGAGGCGGACCT
		Slc19a2	-43	-30	+	10.75	TCGGGGCGGGGCG
		Slc19a2	-30	-17	+	11.99	TGGGGGCGGGGCC
		Slc3a1	-93	-80	-	8.62	CACCCCTCCTCCC
		Tob1	-65	-52	+	8.94	TGGGGGCGGGGAG
		Tob1	-39	-26	+	9.84	GAGAGGCGGGGCG
		Tra2a	-75	-62	+	8.78	CCGGGGCGGAGGC
		Tra2a	-39	-26	-	7.99	AGGTCCGCCCCTT
		Upk1a	-81	-68	-	5.9	ACTCCTGCCCCCT
rank	matrix name	transcription factor name	matrix information content	matrix gc content (G+C)%	location of identified binding sites (relative to TSS)	p-value
4	V$CREB_01	CREB	12.4602	0.474138	- 74 : 7	3.17919e-10
		list of hits:
		gene name	position start	position end	strand	matrix similarity	motif instance
		Bcl2l13	-33	-25	+	8.05	TGACGTAG
		Bcl2l13	-14	-6	+	6.5	TGACCTCA
		C130022K22Rik	-36	-28	+	6.25	TGACGCAA
		Chmp2a	3	11	+	9.76	TGACGTCA
		Coq5	-18	-10	-	5.1	CGCCGTCA
		Coq5	-1	7	+	6.25	TGACGCAA
		Foxo3	-7	1	-	5.1	CGCCGTCA
		Gtf3c1	-30	-22	+	9.76	TGACGTCA
		Hbs1l	7	15	+	8.33	TGACGTCG
		Klhl11	3	11	-	5.1	CGGCGTCA
		Maml1	-45	-37	+	4.82	TGACGCAG
		Mrpl38	-73	-65	+	6.5	TTACGTCA
		Rapgef6	-52	-44	-	8.05	CTACGTCA
		Sin3b	-74	-66	+	6.54	TGACGCCA
		Skiv2l2	-48	-40	-	5.1	CGGCGTCA
		Tra2a	-51	-43	-	8.33	CGACGTCA
		Tra2a	-27	-19	+	9.76	TGACGTCA
rank	matrix name	transcription factor name	matrix information content	matrix gc content (G+C)%	location of identified binding sites (relative to TSS)	p-value
5	V$CREB_Q4	CREB	13.0218	0.5625	- 98 : 5	3.489e-09
		list of hits:
		gene name	position start	position end	strand	matrix similarity	motif instance
		Bcl2l13	-35	-23	+	10.06	CGTGACGTAGGC
		Bcl2l13	-16	-4	+	5.29	GGTGACCTCACC
		C130022K22Rik	-38	-26	+	5.76	AATGACGCAAAC
		Chmp2a	1	13	+	10.5	TGTGACGTCAGG
		Coq5	-3	9	+	10.44	GGTGACGCAACC
		Gtf3c1	-32	-20	+	10.68	CGTGACGTCACG
		Hbs1l	5	17	+	6.9	TATGACGTCGCG
		Klhl11	1	13	-	6.46	GGCGGCGTCAAG
		Maml1	-47	-35	+	6.47	AGTGACGCAGAG
		Mettl2	-9	3	+	6.13	AGTGACGCTACT
		Mrpl38	-75	-63	-	10.45	CATTACGTCAGG
		Rapgef6	-54	-42	-	8.58	CTCTACGTCACG
		Rspry1	-89	-77	+	4.82	CGTGACACAAAT
		Sin3b	-76	-64	+	7.12	TTTGACGCCACG
		Skiv2l2	-50	-38	-	5.56	TTCGGCGTCACT
		Tob1	-98	-86	+	4.8	TGTGACGCGAGC
		Tra2a	-53	-41	-	7.64	GACGACGTCATC
		Tra2a	-29	-17	+	8.33	CTTGACGTCAGG
rank	matrix name	transcription factor name	matrix information content	matrix gc content (G+C)%	location of identified binding sites (relative to TSS)	p-value
6	V$CREBP1_Q2	CRE-BP1	15.1177	0.547619	- 76 : 13	1.76594e-08
		list of hits:
		gene name	position start	position end	strand	matrix similarity	motif instance
		Bcl2l13	-35	-23	+	9.61	CGTGACGTAGGC
		Bcl2l13	-16	-4	+	6.01	GGTGACCTCACC
		Chmp2a	1	13	+	5.48	TGTGACGTCAGG
		Coq5	-20	-8	-	3.88	GCCGCCGTCACC
		Coq5	-3	9	+	10.52	GGTGACGCAACC
		Gtf3c1	-32	-20	+	10.92	CGTGACGTCACG
		Klhl11	1	13	-	6.86	GGCGGCGTCAAG
		Maml1	-47	-35	+	6.46	AGTGACGCAGAG
		Mettl2	-9	3	+	5.08	AGTGACGCTACT
		Mrpl38	-75	-63	-	5.08	CATTACGTCAGG
		Ptpn4	13	25	-	3.55	CGTGGCTTCACC
		Rai12	-21	-9	-	3.55	TCTGACTTCAGG
		Rapgef6	-54	-42	-	8.24	CTCTACGTCACG
		Sin3b	-76	-64	-	3.55	TTTGACGCCACG
		Skiv2l2	-50	-38	-	6.17	TTCGGCGTCACT
		Tra2a	-29	-17	+	8.86	CTTGACGTCAGG
rank	matrix name	transcription factor name	matrix information content	matrix gc content (G+C)%	location of identified binding sites (relative to TSS)	p-value
7	V$ATF_01	ATF	12.6123	0.562857	- 125 : 4	1.98237e-08
		list of hits:
		gene name	position start	position end	strand	matrix similarity	motif instance
		Bcl2l13	-36	-22	+	9.85	CCGTGACGTAGGCG
		Bcl2l13	-17	-3	-	5.79	GGGTGACCTCACCG
		Car15	-63	-49	+	5.08	CTTTGACGGTGGTT
		Chmp2a	0	14	+	8.03	GTGTGACGTCAGGT
		Coq5	-21	-7	-	6.78	GGCCGCCGTCACCC
		Coq5	-4	10	+	7.92	TGGTGACGCAACCC
		Gtf3c1	-33	-19	+	7.63	GCGTGACGTCACGG
		Hbs1l	-125	-111	-	5.86	AGTCCACGTCAGTC
		Hbs1l	4	18	+	7.54	GTATGACGTCGCGC
		Klhl11	0	14	-	5.3	CGGCGGCGTCAAGA
		Maml1	-120	-106	+	5.35	TCCTGACGTGCTTG
		Maml1	-48	-34	+	5.45	CAGTGACGCAGAGT
		Mettl2	-10	4	+	6.1	CAGTGACGCTACTT
		Mrpl38	-76	-62	-	8.47	GCATTACGTCAGGA
		Rapgef6	-55	-41	-	7.8	TCTCTACGTCACGG
		Tob1	-99	-85	+	7.5	CTGTGACGCGAGCG
		Tra2a	-54	-40	-	7.82	CGACGACGTCATCA
		Tra2a	-30	-16	+	8.91	CCTTGACGTCAGGC
rank	matrix name	transcription factor name	matrix information content	matrix gc content (G+C)%	location of identified binding sites (relative to TSS)	p-value
8	V$ELK1_02	Elk-1	10.1618	0.559908	- 292 : 20	3.7319e-07
		list of hits:
		gene name	position start	position end	strand	matrix similarity	motif instance
		Bcl2l13	-244	-230	+	8.16	AGCACCGGAAATGA
		Bcl2l13	-80	-66	-	9.09	TGGCTTCCGGCTTG
		C130022K22Rik	-8	6	-	8.71	ACACTTCCGGTTCT
		Ccng1	-37	-23	+	6.7	ACAACGGGAAGTGT
		Ccnk	-255	-241	-	6.72	GTGTTTCCTTTTGA
		Cdkn1a	-206	-192	-	6.06	GGATTTCCTTTCTA
		Chmp2a	18	32	+	6.96	TAATCCGGAAACGG
		Coq5	-269	-255	-	6.46	CGAGTTCCGGGCCA
		Cdk12	-132	-118	+	7.06	GCGACAGGAAGCCA
		Fam179b	-218	-204	-	7.23	AAACTTCCGCCCCG
		Fam179b	-192	-178	-	7.7	TCATTTCCGTCTAA
		Fam179b	-62	-48	-	7.46	TGGTTTCCGGGTCA
		Gspt2	-61	-47	+	6.86	GGAGTCGGAAGTGA
		Gtf3c1	-150	-136	-	6.26	GCGGTTCCGGCCTC
		Gtf3c1	-135	-121	+	9.1	CGAACCGGAAGCGG
		Gtf3c1	-87	-73	-	6.87	GGGGTTCCGGACCA
		Igbp1	-20	-6	-	6.19	CTGCTTCCTGTGTC
		Kin	-54	-40	-	6.88	CCATTTCCTGCTGT
		Lat2	-12	2	+	6.07	CGAGGCGGATGTAG
		Lat2	18	32	+	6.37	GTGACAGGAAGCCA
		Maml1	-270	-256	+	6.23	GAACCCGGAAGGGA
		Med4	-58	-44	-	7.01	CTTCTTCCGGTTCC
		Mettl2	-2	12	-	8.68	CTACTTCCGGAAGG
		Mettl2	19	33	+	9.33	CCCACAGGAAGTCC
		Mettl6	-96	-82	+	7.45	GGGGCCGGAAACCA
		Mettl6	-60	-46	+	6.98	CTCTGCGGAAGTAA
		Mettl6	-39	-25	-	7.98	GCACTTCCGGCATT
		Mettl6	-19	-5	-	8.49	GGACTTCCGTCTCC
		Mknk2	-292	-278	-	6.13	CCACTTCCCTCGGA
		Mrps7	-230	-216	+	6.44	AGCGCCGGATGCTC
		Polk	-278	-264	-	5.95	CATCTTCCTGCCGG
		Polr2d	-292	-278	+	6.87	GTTGCCGGAAACAA
		Polr2d	-217	-203	+	8.07	ACGACCGGAAGCCG
		Polr2d	-32	-18	-	7.21	CGGCTTCCGTCTCC
		Rai12	-177	-163	+	6.64	AAAGCAGGAAGTGG
		Rapgef6	-280	-266	-	6.37	CGATTTCCGCGGGG
		Rapgef6	-171	-157	-	7.25	GCATTTCCGGAACC
		Rapgef6	-157	-143	+	9.33	TCAACCGGAAGCTG
		Rnf169	9	23	+	6.02	CAAACGGGAAACAA
		Rnf40	-256	-242	+	6.02	TGTACAGGATGTTC
		Rnf40	0	14	+	6.73	GAAACAGGAAATAA
		Rnf40	20	34	-	6.83	CCACATCCGGAGCG
		Rspry1	-291	-277	-	7.57	GGGCTTCCTGTTCC
		Rspry1	-253	-239	-	8.35	CCGCTTCCGGCGGC
		Sat1	-148	-134	-	8.09	ATGCTTCCGGCAAG
		Sesn2	-111	-97	+	6.29	TTGGACGGAAGGTT
		Usp49	-195	-181	+	6.7	CTAACGGGAAGCGA
		Zswim1	-91	-77	+	6.39	ATAACCGGAATTAC
rank	matrix name	transcription factor name	matrix information content	matrix gc content (G+C)%	location of identified binding sites (relative to TSS)	p-value
9	V$CREB_Q2	CREB	13.0956	0.555556	- 54 : 5	8.49323e-07
		list of hits:
		gene name	position start	position end	strand	matrix similarity	motif instance
		Bcl2l13	-35	-23	+	10.04	CGTGACGTAGGC
		C130022K22Rik	-38	-26	+	5.9	AATGACGCAAAC
		Chmp2a	1	13	+	9.73	TGTGACGTCAGG
		Coq5	-3	9	+	10.55	GGTGACGCAACC
		Gtf3c1	-32	-20	+	9.8	CGTGACGTCACG
		Hbs1l	5	17	+	6.37	TATGACGTCGCG
		Maml1	-47	-35	+	7.04	AGTGACGCAGAG
		Mettl2	-9	3	+	5.37	AGTGACGCTACT
		Rapgef6	-54	-42	-	9.31	CTCTACGTCACG
		Skiv2l2	-50	-38	-	4.67	TTCGGCGTCACT
		Tra2a	-53	-41	-	7.03	GACGACGTCATC
		Tra2a	-29	-17	+	4.65	CTTGACGTCAGG
rank	matrix name	transcription factor name	matrix information content	matrix gc content (G+C)%	location of identified binding sites (relative to TSS)	p-value
10	V$CREB_02	CREB	11.5593	0.572917	- 52 : 9	1.04544e-06
		list of hits:
		gene name	position start	position end	strand	matrix similarity	motif instance
		Bcl2l13	-37	-25	+	6.91	GCCGTGACGTAG
		Bcl2l13	-14	-2	-	6.4	TGACCTCACCGT
		Coq5	-5	7	+	9.41	CTGGTGACGCAA
		Fam179b	9	21	+	6.79	CTGGTTACGCCG
		Gtf3c1	-34	-22	+	7.98	AGCGTGACGTCA
		Klhl11	3	15	-	5.94	CGGCGTCAAGAT
		Maml1	-49	-37	+	6.23	GCAGTGACGCAG
		Mettl2	-11	1	+	6.27	CCAGTGACGCTA
		Rapgef6	-52	-40	-	6.91	CTACGTCACGGC
		Skiv2l2	-48	-36	-	6.1	CGGCGTCACTGT
		Tra2a	-51	-39	-	9.6	CGACGTCATCAC
		Tra2a	-31	-19	+	7.36	CCCTTGACGTCA
rank	matrix name	transcription factor name	matrix information content	matrix gc content (G+C)%	location of identified binding sites (relative to TSS)	p-value
11	V$YY1_02	YY1	15.7274	0.568182	- 36 : 81	5.77096e-06
		list of hits:
		gene name	position start	position end	strand	matrix similarity	motif instance
		2310035C23Rik	-23	-3	-	4.53	CGGGGCGAAGATGGGACCAA
		Bcl2l13	-7	13	-	11.58	ACCGTCCAACATGGCGGCGG
		Coq5	37	57	-	5.47	GGGTGTCACGATGGCGGCGC
		Fam179b	49	69	+	9.34	CGGGGGCCATTTTGCCGGAG
		Foxo3	79	99	-	4.26	AGGAATGTGGAAGGCGGCGG
		Ggps1	26	46	-	4.16	TGCGGCGTCGCTGGCCGCTG
		Hbs1l	48	68	-	7.09	GGAAGACAAGATGGCGCGGC
		Igbp1	65	85	-	9.1	TTTCCACAAGATGGCAGCGT
		Klhl11	3	23	-	12.52	CGGCGTCAAGATGGCGGCGG
		Maml1	7	27	-	3.83	CAATTTTAAGATGGCGGCGG
		Mrpl38	81	101	-	10.59	TGGGGGAAAGATGGCGGCGC
		Pdhx	54	74	-	11.21	AGCCGGGAAGATGGCGGCCT
		Rnf169	14	34	-	9.58	GGGAAACAAGATGGCGGCGG
		Rnf40	79	99	-	5.64	GAAATCCAAGATGGTGGCGC
		Rsf1	-2	18	-	7.72	CCAGTTCAAAATGGCGGCGG
		Rspry1	55	75	+	7.02	CCGCGTCCATCTTTACCGCT
		Sat1	-36	-16	-	3.67	AGCCCGGAAGAGGGCAGTGT
		Sin3b	12	32	-	3.94	GACTTCCAACATGGCGCATG
		Slc3a1	-35	-15	+	4.02	GTCCAGCCATGATTATTTAT
		Tra2a	14	34	+	10.99	CGGGCGCCATTTTGCCTGAA
		Zswim1	-26	-6	+	6.8	TTTCCACCATTCTGTATCTA
rank	matrix name	transcription factor name	matrix information content	matrix gc content (G+C)%	location of identified binding sites (relative to TSS)	p-value
12	V$PAX5_02	BSAP	25.0815	0.535714	-465:-434	2.12281e-05
		list of hits:
		gene name	position start	position end	strand	matrix similarity	motif instance
		2310035C23Rik	-465	-437	+	-4.51	CACTTGCTATCTGGGCGGTGACAGCAAA
		2310035C23Rik	-434	-406	+	2.58	CGACAAAAAACTGAAGCGTGAAGGGAGA
		Car15	-434	-406	+	-2.07	GAACTGGAATACTGAGAGGGGCAGCCCT
		Gtf3c1	-456	-428	-	-4.46	ACCGCCAACCAACTTCGACATTCCCATC
		Mrpl38	-447	-419	+	-1.21	AACTTGAGTTCCAGGGCAGAAGGGCTGA
		Mrps7	-450	-422	-	-2.25	GGCGTGGCACCGCTCAACCCTCCCCGAG
		Rsf1	-461	-433	+	-3.63	GGACTCTGAGCCACAGCGGTTCAGCCAC
		Slc19a2	-450	-422	-	-3.27	TTGGCAGATAAGACTGAGCAGACTCGCT
		Slc3a1	-443	-415	+	-4.41	AGGTTCTTTCTCGAAGGGGAACCACACA
rank	matrix name	transcription factor name	matrix information content	matrix gc content (G+C)%	location of identified binding sites (relative to TSS)	p-value
13	V$TAXCREB_01	Tax/CREB	16.2536	0.603922	- 60 : 62	2.32575e-05
		list of hits:
		gene name	position start	position end	strand	matrix similarity	motif instance
		2310035C23Rik	-45	-30	+	3.41	TGGGGCTGAGGCGGG
		C130022K22Rik	-60	-45	-	4.7	AGGTCGTAAATCCAA
		C130022K22Rik	15	30	+	4.71	TGGGGGTGGCGGACT
		Coq5	-19	-4	-	7.71	CCGCCGTCACCCGGC
		Cdk12	-55	-40	-	3.75	CCGCCGTCGGCCCCA
		Ggps1	-5	10	+	3.5	TAGGGATGGCGTATT
		Gm889	-33	-18	+	5.45	CTGGGTTTACGGGCC
		Maml1	-51	-36	+	6.53	CAGCAGTGACGCAGA
		Mettl6	-16	-1	-	3.8	CTTCCGTCTCCCCAA
		Rapgef6	-53	-38	-	5.6	TCTACGTCACGGCCA
		Rapgef6	50	65	+	4.09	GTGGGCTGAGGCCCT
		Rnf40	62	77	+	8.04	GGCCGGTGACGTCCG
		Sesn2	3	18	+	3.34	GCGGGCTGACAGAGC
		Tra2a	-28	-13	-	4.79	TTGACGTCAGGCGCC
		Upk1a	36	51	+	4.17	GGGGGTTGACAGGGC
rank	matrix name	transcription factor name	matrix information content	matrix gc content (G+C)%	location of identified binding sites (relative to TSS)	p-value
14	V$EGR1_01	Egr-1	17.46	0.677587	- 37 : 24	3.32941e-05
		list of hits:
		gene name	position start	position end	strand	matrix similarity	motif instance
		2310035C23Rik	-37	-25	+	3.31	AGGCGGGGACGG
		Bcl2l13	4	16	+	3.61	TGGCGGCGGCGG
		Cdk12	24	36	+	5.41	CGGCGGGGGTGG
		Ggps1	-22	-10	-	7.66	ACGCCTGCGCAG
		Gspt2	15	27	-	4.5	CCGCCGCCGCAG
		Mettl6	5	17	+	3.24	TAGCGGGGGCAG
		Mrpl38	-2	10	+	2.95	CTATGGAGGCGG
		Mrps7	1	13	+	7.33	GGGCGGGGGCGG
		Pdhx	-20	-8	-	3.9	CAGCCCATGCAA
		Rapgef6	-10	2	+	3.64	ATGCGCATGCGT
		Rapgef6	20	32	+	4.24	CCGCGCAGGCGT
		Rsf1	-32	-20	-	6.13	CCGCCCCCCCAT
		Rsf1	9	21	+	3.61	TGGCGGCGGCGG
		Rspry1	13	25	+	7.38	AAGCGGGGGTGG
		Sin3b	-15	-3	+	8.51	AGGCGGAGGCGG
		Skiv2l2	-15	-3	+	5.22	TTGGGTAGGAGG
		Slc19a2	-33	-21	+	2.83	GCGTGGGGGCGG
rank	matrix name	transcription factor name	matrix information content	matrix gc content (G+C)%	location of identified binding sites (relative to TSS)	p-value
15	V$NFY_Q6	NF-Y	11.9352	0.472727	-116:-47	8.36188e-05
		list of hits:
		gene name	position start	position end	strand	matrix similarity	motif instance
		Car15	-96	-85	+	5.73	GATCCAATGTG
		Ccng1	-101	-90	+	5.73	GCTCCAATGAG
		Fam179b	-67	-56	-	7.91	CAGATTGGTTT
		Gm889	-47	-36	+	5.5	CCACCAATTAT
		Gtf3c1	-79	-68	+	6.27	GGACCAATGGA
		Maml1	-76	-65	-	8.53	TTGATTGGCTA
		Mettl6	-88	-77	+	6.01	AAACCAATCTA
		Mrpl38	-105	-94	+	7.04	GCGCCAATGGG
		Rnf40	-89	-78	+	9.28	TGGCCAATCAT
		Rspry1	-69	-58	-	8.6	ATGATTGGCTG
		Sesn2	-115	-104	-	6.64	CTGATTGGACG
		Sesn2	-51	-40	-	9.15	CTGATTGGCTG
		Tra2a	-116	-105	+	6.71	CCGCCAATCTC
		Upk1a	-60	-49	-	5.49	GAGACTGGCTC
Results for Cluster 3:
rank	matrix name	transcription factor name	matrix information content	matrix gc content (G+C)%	location of identified binding sites (relative to TSS)	p-value
1	V$SP1_Q6	Sp1	11.6644	0.789174	- 124 : 10	4.81637e-32
		list of hits:
		gene name	position start	position end	strand	matrix similarity	motif instance
		0610031J06Rik	-24	-11	-	7.05	TGGCCCGCCCTCA
		Fam189b	-99	-86	+	6.58	TGGAGGAGGGCCT
		Fam189b	-20	-7	-	6.2	CACCACACCCCTC
		6230409E13Rik	-96	-83	+	10.57	GCGGGGCGGGGGC
		6230409E13Rik	-62	-49	-	6.02	TATCCCGCCTCTG
		Arhgap42	-113	-100	+	6.48	TGGAGGAGGGTCT
		Arhgap42	-62	-49	+	9.37	AGGGGGCGGGTTT
		Ralgapa2	-124	-111	+	6.33	GGAGGGCGGACCA
		Ralgapa2	-102	-89	+	10.62	GTGGGGCGGGGCC
		Ralgapa2	-75	-62	-	6.25	GACACCGCCTTCC
		Ralgapa2	-62	-49	-	9.73	TGCCCCGCCCCTG
		Ralgapa2	-43	-30	-	9.53	CGGCCCGCCCCTC
		Ralgapa2	8	21	+	7.07	GCCGGGAGGGGGG
		Abca5	-118	-105	-	11.6	AGCCCCGCCCCCA
		Abca5	-103	-90	-	11.6	AGCCCCGCCCCCA
		Abca5	-52	-39	-	5.74	ACGCACGCCCCGC
		Abca5	-26	-13	+	6.2	CAGGGGCGGGCAG
		Adamts9	-53	-40	-	11.5	GCCCCCGCCCCCT
		Ak4	-49	-36	+	7.68	GAGAGGAGGGGGC
		Ankrd12	-67	-54	+	10.57	CGGGGGCGGGGCA
		Ankrd12	-47	-34	-	6.32	CACGCCGCCCGTC
		Manf	-43	-30	+	5.79	GGTGGGCGCGGGG
		Atp11a	-120	-107	-	11.37	CCCCCCGCCCCCC
		Atp11a	-91	-78	+	7.24	GGGAGGCGGAAGC
		Atp11a	-77	-64	+	6.28	ACAGGGCGGCGGC
		Atp11a	-39	-26	+	7.63	GCGGGGCCGGGGC
		Atp6ap2	-121	-108	-	7.84	GCCTCCGCCCCAA
		Atp6ap2	-27	-14	+	9.8	AAGGGGAGGGGCT
		Atp6v0b	10	23	+	9.35	GCGGGGCGGGCCG
		Atp6v1h	-105	-92	-	6.8	GCTTCCGCCCTCA
		Bnip3l	-108	-95	-	8.54	GGTCACGCCCCCT
		Bnip3l	-83	-70	-	6.13	GACCCCGCCGTCC
		Bnip3l	-45	-32	+	5.74	TCCGGGAGGGCCC
		Bnip3l	-23	-10	+	6.93	GAAGGGAGGGACT
		Bnip3l	5	18	+	10.03	AGGGGGCGGGGGA
		Calr	-13	0	+	9.11	GAGGGGCGGGCTC
		Clcn3	-121	-108	-	7.01	GGCCACGCCCTGG
		Cpeb2	-55	-42	+	6.64	TCTAGGCGGGGCA
		Creg1	-82	-69	-	9.58	AGCCACGCCCCCT
		Creg1	-38	-25	+	7.52	GAGGGGCGGAACA
		Creld2	-54	-41	+	11.32	GGTGGGCGGGGCC
		Creld2	5	18	+	9.09	GGTGGGCGGAGGC
		Cth	-124	-111	+	9.43	GGGAGGCGGGGCA
		Cth	-32	-19	-	9.2	GGCCCCTCCCCAC
		Ctsd	-107	-94	+	7.98	TAAGGGAGGGGCG
		Ctsd	-82	-69	-	8.37	GGATCCGCCCCTC
		Ctsd	4	17	+	8.33	AGTGGGCGGGCGC
		Ddit3	-93	-80	+	7.62	ATGAGGCGGAGCC
		Ddit3	-43	-30	-	8.13	GACCCTGCCCCCC
		Ddit3	-29	-16	+	6.1	CCCAGGAGGGGCC
		Dirc2	-60	-47	-	9.24	GACCCCGCCTCGC
		Dnajb11	-69	-56	-	6.48	CGCGCCGCCTCGG
		Dock11	-124	-111	-	6.04	GCCGCCGCCCGGC
		Dock11	-70	-57	+	8.01	AGAGGGAGGAGCG
		Dock11	-51	-38	+	8.2	GGGAGGAGGAGCC
		Dock11	-30	-17	+	5.77	TGGGCGCGGGGCG
		Dpp7	-36	-23	-	8.29	TGCCCCGCCCGTT
		Dtna	-122	-109	+	6.73	AATGGGCGGAAGC
		Dtna	-107	-94	+	5.76	CCTGGGAGGGAGG
		E430025E21Rik	-33	-20	-	7.99	GCCGCCGCCCCTT
		Eml5	-78	-65	+	7.47	TCCGGGAGGGGCG
		Eml5	-56	-43	+	7.51	GAGAGGTGGGGCT
		Eml5	-39	-26	+	9.55	CAGGGGAGGGGCG
		Eml5	-17	-4	-	9.75	GGCTCCGCCCTCC
		Eno2	-21	-8	-	6.39	AGCCCTTCCCCCA
		Erbb2	-93	-80	-	5.91	AGCCACTCCCAGT
		Erbb2	-62	-49	+	8.37	GAGGGGTGGGGGG
		Erbb2	-10	3	+	7.11	AGGAGGCGGAGGA
		Fnip1	-121	-108	-	10.9	GGCCCCGCCTCCC
		Fnip1	-107	-94	-	8.02	ACCCCCACCCCGC
		Fnip1	-28	-15	-	10.02	CGCTCCGCCCCGC
		Foxo1	-122	-109	-	8.87	CCCACCGCCCCCC
		Foxo1	-77	-64	-	6.89	GCGCCCGCCCAGG
		Foxo1	-1	12	+	10.97	CAGGGGCGGGGCG
		Fyn	-90	-77	+	8.74	AGGGGGAGGGATG
		Fzd3	-15	-2	-	6.88	CGCACCTCCCTCC
		Gadd45a	-117	-104	-	9.95	AGCTCCGCCCCTT
		Gga2	-42	-29	+	6.75	GGGAGGAGGTGCG
		Gga2	-29	-16	+	9.09	TGGGGGCGGGACA
		Gga2	-7	6	+	5.85	AATGGGCGTGTCC
		Gga2	10	23	-	9.48	GGGCCCGCCCCGT
		Gpt2	-36	-23	+	7.46	CCGAGGCGGAGTC
		Grn	-56	-43	+	6.71	TGGGGGAGGCGGG
		Herpud1	-96	-83	-	6	TAGCCCGCCTCTC
		Hmox1	-79	-66	-	8.44	GGGCCCGCCTCCG
		Hyou1	-58	-45	+	11.7	GAGGGGCGGGGCC
		Hyou1	-42	-29	+	9.26	GAGGGGCGGGTCT
		Hyou1	5	18	+	7.93	CGTGGGCGGTGCT
		Kdm3a	-113	-100	-	7.37	TGCCCCGCCTATC
		Kdm3a	-62	-49	+	10.4	AGGGGGCGGGTCC
		Kdm5b	-105	-92	-	7.18	GGCCCCTGCCCCT
		Kdm5b	-85	-72	+	12.23	AGGGGGCGGGGCG
		Lass6	-102	-89	+	6.06	CCAGGGCGTGGGC
		Letmd1	-48	-35	-	6.34	GTCCCCGCCCGGG
		Letmd1	-28	-15	+	7.01	GGGGGGCGCGGGG
		Letmd1	10	23	+	8.81	GAGGGGCGGCGCG
		Lmbr1l	-38	-25	-	6.72	AAACCCGCCCAGG
		Lpar4	-70	-57	+	7.25	ATTGGGCGGGATC
		Map3k1	-123	-110	+	6.54	GGGAGGCGCGGCC
		Map3k1	-73	-60	-	8.42	GCGCCCGCCCACC
		Map3k1	-53	-40	-	9.19	CGCTCCGCCCGCC
		Map3k1	-31	-18	-	9.4	CTCCCCGCCCCCT
		Esyt1	-70	-57	+	10.97	CAGGGGCGGGGCG
		Mfsd1	-58	-45	+	7.57	GAGAGGCGTGGCC
		Mfsd11	-60	-47	-	10.09	GGTCCCGCCCCGC
		Mfsd11	-46	-33	-	7.51	CGCCCCGCCGCCA
		Mfsd11	-1	12	+	9.24	GCGAGGCGGGGTC
		Mink1	-110	-97	-	8.15	CCCTCCGCCCGCT
		Mink1	-66	-53	+	6.16	CGCAGGAGGGGGC
		Mospd1	-121	-108	-	11.65	AGCCCCGCCCCCG
		Mospd1	-104	-91	-	10.38	GACCCCGCCCCGG
		Mospd1	-70	-57	-	5.91	TCACCCACCCCCC
		Mospd1	-41	-28	+	6.75	CCTGGGCGGGGAG
		Mpp5	-68	-55	+	6.66	CGGGGGCCGGTCT
		Mpp5	-1	12	+	6.6	GTGAGGAGGGGGC
		Ppp1r15a	-28	-15	-	9.42	GACCCCGCCTCTC
		Nans	-76	-63	+	11.31	GAGGGGCGGGGCT
		Nbas	-10	3	-	8.13	TGCCCCTCCCTCC
		Pdia4	9	22	+	11.3	GCGGGGCGGGGCG
		Pdia6	-19	-6	-	8.22	CGGCCCGCCTCCG
		Pdia6	2	15	-	7.88	CGCACCGCCCGCT
		Pfkp	-74	-61	-	9.68	GGCCCCGCCCTTG
		Pfkp	-57	-44	-	8.66	AGTCCCGCCCATC
		Pfkp	-27	-14	+	8.05	CTCGGGCGGGGCG
		Pfkp	3	16	+	7.03	TGCAGGCGGGGCA
		Pgap1	-100	-87	-	8.01	GCCCCCTCCTCCG
		Pgap1	-30	-17	+	8.84	AAGGGGAGGGGGT
		Pgm2l1	-75	-62	+	8.77	AGAGGGTGGGGCC
		Pgm2l1	-32	-19	+	6.74	CAGAGGCGGGCTG
		Pi4k2b	-107	-94	-	9.42	TACCCCGCCCCGC
		Pi4k2b	-92	-79	-	8.14	CGCCCCACCCTCG
		Pi4k2b	-77	-64	-	8.83	TGCCCCACCCCCT
		Pi4k2b	-25	-12	+	9.84	GAGAGGCGGGGCG
		Pi4k2b	-3	10	+	7.82	GCTGGGCGTGGCC
		Ppp2r5b	-121	-108	-	6.62	AGTTCCTCCCCTA
		Ppp2r5b	-8	5	+	6.88	GGAGGGAGGTGCG
		Ppp2r5b	6	19	+	7.07	GCCGGGAGGGGGG
		Rab3gap2	-86	-73	-	7.27	GCACCCTCCCCTC
		Rab3gap2	-43	-30	-	9.71	GTCCCCGCCCCCC
		Rnf185	-106	-93	-	6.89	ACGCCCTCCCCTT
		Rnf185	-87	-74	+	7.92	CCGGGGCGGAACT
		Rragc	-87	-74	-	7.49	CAGCCCGCCCAGC
		Rragc	-29	-16	+	7.98	TATGGGCGGGCCC
		Rragc	-1	12	+	8.41	CGGGGGCGGCGGC
		Samd8	-56	-43	-	8.6	TCCCCCTCCCCCT
		Samd8	-17	-4	-	10.4	GGACCCGCCCCCT
		Samd8	4	17	-	10.68	CGCCCCGCCTCCC
		Sdf2l1	-88	-75	+	9.83	TGGGGGTGGGGCC
		Sdf2l1	-17	-4	+	6.48	CGTGGGAGGGCGC
		Serac1	-58	-45	+	7.21	AGTAGGTGGGGCG
		Serac1	-40	-27	+	8.17	CTGGGGCGGGCCC
		Serac1	-27	-14	+	8.99	TAAGGGCGGGGTC
		Serac1	-7	6	+	8.92	CAGAGGCGGGGTC
		Sfmbt2	-117	-104	+	8.66	GGGGGGAGGAGGG
		Sfmbt2	-79	-66	-	6.65	GACCACTCCCCTG
		Slc12a6	-97	-84	+	9.84	CCGGGGCGGGGGG
		Slc12a6	-52	-39	+	8.63	CCGGGGAGGGGGC
		Slc24a6	-124	-111	-	7.01	ACCCCCACCCTCG
		Slc24a6	-87	-74	+	9.9	CTGGGGCGGGGCG
		Slc24a6	-57	-44	+	6.07	CTTGGGCGGGGAC
		Slc24a6	-37	-24	+	5.78	CTCGGGCGTGGCC
		Slc24a6	-15	-2	+	7.46	AGTAGGCGGAGTG
		Slc24a6	5	18	+	9.5	TGGGGGCGTGGCC
		Slc25a27	-124	-111	+	6.53	AGGCGGCGGAGCT
		Slc36a1	-67	-54	+	6.73	GGGAGGAGGAGCA
		Smyd3	-19	-6	-	8.35	GTCTCCGCCCCCT
		Snx30	-95	-82	+	11.1	GGTGGGCGGGGCG
		Snx30	-81	-68	-	5.76	GCCGCCTCCTCCT
		Snx30	-65	-52	-	8.96	AGCTCCGCCCCAC
		Snx30	-48	-35	-	9.37	CGTCCCGCCCTCC
		Snx30	-13	0	+	11.65	CGGGGGCGGGGCT
		Snx30	6	19	+	7.29	CGTGGGCGGCGTG
		Snx8	-120	-107	+	8.03	TAGGGGCGTGGTC
		Snx8	-93	-80	+	5.8	GAGCGGAGGGGCG
		Snx8	-68	-55	+	7.49	CATGGGCGTGGCC
		Snx8	-37	-24	+	10.43	CGTGGGCGGGGCT
		Snx8	-23	-10	+	6.77	GCCGGGCGGGCGC
		Sord	-49	-36	-	8.48	TCCCCCGCCTCCC
		Sord	-20	-7	-	10.18	GACCCCGCCTCCT
		Sord	9	22	-	11.02	GGCCCCGCCCCGG
		Ssfa2	-119	-106	+	8.45	AGGGGGCAGGGCG
		Ssfa2	-97	-84	+	8.16	AGTAGGCGGGACC
		Ssfa2	-82	-69	+	6.77	GCCGGGCGGGCGC
		Ssfa2	5	18	-	9.25	CCCTCCGCCCCTC
		Strbp	-100	-87	+	7.38	AGTGGGAGGGGGA
		Strbp	-40	-27	-	7.45	TGCCCCTCCTCCA
		Tbc1d8b	-17	-4	+	6.61	CGTGGGAGGGAGT
		Tet1	7	20	-	10.09	GGTCCCGCCCCGC
		Txndc16	-107	-94	-	5.82	CGGTCCTCCCGCC
		Vps13a	-119	-106	+	7.72	CAAGGGCGGGCCC
		Vps13a	-70	-57	-	5.99	GGCCGCGCCTCCA
		Vps13a	-47	-34	-	8.07	GGTCACGCCCCCA
		Wdr7	-120	-107	-	5.93	GACCACGCCTGCC
		Wdr81	-75	-62	+	6.21	CAGGGGTGGGGAC
		Wdr81	-56	-43	+	7.9	AAGAGGCGGGATC
		Wdr81	-42	-29	-	6.93	CGCCCGGCCCTTT
		Wipi1	-71	-58	-	7.25	CACTCCTCCTCCT
		Zfp691	-13	0	-	8.9	TCCCCCGCCCACC
rank	matrix name	transcription factor name	matrix information content	matrix gc content (G+C)%	location of identified binding sites (relative to TSS)	p-value
2	V$GC_01	GC box	11.5381	0.682482	- 125 : 10	1.96058e-27
		list of hits:
		gene name	position start	position end	strand	matrix similarity	motif instance
		0610031J06Rik	-25	-11	-	6.14	TTGGCCCGCCCTCA
		Fam189b	-99	-85	+	6.23	TGGAGGAGGGCCTC
		Fam189b	-21	-7	-	7.38	CCACCACACCCCTC
		6230409E13Rik	-96	-82	+	7.77	GCGGGGCGGGGGCA
		Arhgap42	-113	-99	+	8.6	TGGAGGAGGGTCTG
		Arhgap42	-62	-48	+	8.76	AGGGGGCGGGTTTC
		Ralgapa2	-124	-110	+	5.87	GGAGGGCGGACCAG
		Ralgapa2	-102	-88	+	10.4	GTGGGGCGGGGCCG
		Ralgapa2	-76	-62	-	6.59	CGACACCGCCTTCC
		Ralgapa2	-44	-30	-	7.55	TCGGCCCGCCCCTC
		Abca5	-119	-105	-	10.87	GAGCCCCGCCCCCA
		Abca5	-104	-90	-	11.37	TAGCCCCGCCCCCA
		Abca5	-48	-34	-	10.37	ACGCCCCGCCCTCA
		Abca5	-15	-1	+	8.06	AGGGGGCGTGTCTC
		Adamts9	-54	-40	-	9.25	GGCCCCCGCCCCCT
		Ak4	-49	-35	+	7.64	GAGAGGAGGGGGCG
		Ankrd12	-67	-53	+	8.43	CGGGGGCGGGGCAC
		Armcx1	-75	-61	+	6.47	GATGGGAGTGGCAG
		Manf	-47	-33	+	5.91	TATGGGTGGGCGCG
		Atp11a	-121	-107	-	9.54	CCCCCCCGCCCCCC
		Atp11a	-33	-19	+	8.47	CCGGGGCGGGGGCT
		Atp6ap2	-122	-108	-	8.58	CGCCTCCGCCCCAA
		Atp6ap2	-27	-13	+	11.22	AAGGGGAGGGGCTT
		Atp6v0b	10	24	+	6.43	GCGGGGCGGGCCGA
		Bnip3l	-109	-95	-	7.67	TGGTCACGCCCCCT
		Bnip3l	-23	-9	+	7.38	GAAGGGAGGGACTG
		Bnip3l	5	19	+	8.31	AGGGGGCGGGGGAA
		Calr	-13	1	+	7.24	GAGGGGCGGGCTCA
		Clcn3	-122	-108	-	7.45	CGGCCACGCCCTGG
		Cpeb2	-55	-41	+	7.37	TCTAGGCGGGGCAG
		Cpox	-26	-12	-	7.3	AGGACCCACCTCTG
		Creg1	-83	-69	-	9.57	GAGCCACGCCCCCT
		Creg1	-38	-24	+	6.14	GAGGGGCGGAACAA
		Creld2	-54	-40	+	10.63	GGTGGGCGGGGCCT
		Creld2	5	19	+	8.32	GGTGGGCGGAGGCT
		Cth	-124	-110	+	9.03	GGGAGGCGGGGCAG
		Cth	-33	-19	-	9.26	CGGCCCCTCCCCAC
		Ctsd	-107	-93	+	9.17	TAAGGGAGGGGCGG
		Ctsd	-83	-69	-	9.08	AGGATCCGCCCCTC
		Ctsd	4	18	+	7.48	AGTGGGCGGGCGCG
		Ddit3	-93	-79	+	8.23	ATGAGGCGGAGCCA
		Ddit3	-44	-30	-	7.7	GGACCCTGCCCCCC
		Dirc2	-61	-47	-	6.88	GGACCCCGCCTCGC
		Dock11	-70	-56	+	8.76	AGAGGGAGGAGCGG
		Dock11	-51	-37	+	8.55	GGGAGGAGGAGCCG
		Dpp7	-37	-23	-	7.56	CTGCCCCGCCCGTT
		Dtna	-122	-108	+	6.79	AATGGGCGGAAGCT
		Dtna	-103	-89	+	9.32	GGAGGGAGGGGCCG
		Eml5	-78	-64	+	6.02	TCCGGGAGGGGCGG
		Eml5	-56	-42	+	8.41	GAGAGGTGGGGCTA
		Eml5	-39	-25	+	9.58	CAGGGGAGGGGCGG
		Eml5	-18	-4	-	9.69	CGGCTCCGCCCTCC
		Eno2	-22	-8	-	9.65	CAGCCCTTCCCCCA
		Erbb2	-94	-80	-	7.78	CAGCCACTCCCAGT
		Erbb2	-62	-48	+	8.18	GAGGGGTGGGGGGG
		Erbb2	-10	4	+	7.42	AGGAGGCGGAGGAG
		Fnip1	-122	-108	-	10.46	CGGCCCCGCCTCCC
		Fnip1	-108	-94	-	7.85	CACCCCCACCCCGC
		Fnip1	-29	-15	-	7.55	GCGCTCCGCCCCGC
		Foxo1	-123	-109	-	7.6	CCCCACCGCCCCCC
		Foxo1	-1	13	+	10.71	CAGGGGCGGGGCGG
		Fyn	-90	-76	+	6.74	AGGGGGAGGGATGA
		Gadd45a	-118	-104	-	10.68	TAGCTCCGCCCCTT
		Gga2	-42	-28	+	6.81	GGGAGGAGGTGCGT
		Gga2	-7	7	+	7.25	AATGGGCGTGTCCA
		Gga2	9	23	-	8.55	AGGGCCCGCCCCGT
		Gpt2	-36	-22	+	7.39	CCGAGGCGGAGTCG
		Grn	-67	-53	-	6.85	AAGCTCTGCCCTGG
		Hmox1	-80	-66	-	7.77	AGGGCCCGCCTCCG
		Hyou1	-58	-44	+	11.43	GAGGGGCGGGGCCG
		Hyou1	-42	-28	+	10.15	GAGGGGCGGGTCTT
		Hyou1	5	19	+	7.85	CGTGGGCGGTGCTA
		Kdm3a	-114	-100	-	8.01	CTGCCCCGCCTATC
		Kdm3a	-62	-48	+	10.77	AGGGGGCGGGTCCG
		Kdm5b	-105	-91	-	6.83	GGCCCCTGCCCCTC
		Kdm5b	-85	-71	+	10.79	AGGGGGCGGGGCGA
		Lass6	-102	-88	+	5.91	CCAGGGCGTGGGCG
		Lpar4	-70	-56	+	6.33	ATTGGGCGGGATCA
		Map3k1	-74	-60	-	6.77	CGCGCCCGCCCACC
		Map3k1	-54	-40	-	7.17	CCGCTCCGCCCGCC
		Map3k1	-26	-12	-	7.78	CGCCCCCTCCCTCC
		Esyt1	-70	-56	+	10.71	CAGGGGCGGGGCGG
		Mfsd1	-58	-44	+	7.3	GAGAGGCGTGGCCC
		Mfsd1	7	21	-	6.91	CCGCCCTGCCTTTG
		Mfsd11	-61	-47	-	8.21	CGGTCCCGCCCCGC
		Mfsd11	-47	-33	-	6.76	CCGCCCCGCCGCCA
		Mfsd11	-1	13	+	8.3	GCGAGGCGGGGTCT
		Mospd1	-122	-108	-	11.58	AAGCCCCGCCCCCG
		Mospd1	-105	-91	-	9.19	AGACCCCGCCCCGG
		Mospd1	-71	-57	-	5.88	CTCACCCACCCCCC
		Mospd1	-18	-4	-	5.94	CGAGTCCTCCCATA
		Mpp5	-46	-32	+	7.25	TCGAGGAGGAGTTG
		Mpp5	-1	13	+	6.6	GTGAGGAGGGGGCG
		Ppp1r15a	-29	-15	-	9.42	AGACCCCGCCTCTC
		Nans	-96	-82	+	5.98	TAGAGGCGTAGGCA
		Nans	-76	-62	+	11.65	GAGGGGCGGGGCTT
		Nbas	-11	3	-	6.4	GTGCCCCTCCCTCC
		Pdia4	9	23	+	9.81	GCGGGGCGGGGCGG
		Pdia6	-20	-6	-	7.35	CCGGCCCGCCTCCG
		Pfkp	-75	-61	-	10.02	AGGCCCCGCCCTTG
		Pfkp	-58	-44	-	7.27	GAGTCCCGCCCATC
		Pfkp	-27	-13	+	6.46	CTCGGGCGGGGCGT
		Pfkp	3	17	+	6.37	TGCAGGCGGGGCAG
		Pgap1	-101	-87	-	7.48	AGCCCCCTCCTCCG
		Pgap1	-30	-16	+	9.76	AAGGGGAGGGGGTG
		Pgm2l1	-75	-61	+	9.88	AGAGGGTGGGGCCT
		Pi4k2b	-113	-99	-	6.01	ATGCCCTACCCCGC
		Pi4k2b	-98	-84	-	9.9	CCGCCCCGCCCCAC
		Pi4k2b	-78	-64	-	8.64	TTGCCCCACCCCCT
		Pi4k2b	-25	-11	+	9.74	GAGAGGCGGGGCGT
		Pi4k2b	-3	11	+	7.91	GCTGGGCGTGGCCG
		Ppp2r5b	-122	-108	-	6.73	GAGTTCCTCCCCTA
		Ppp2r5b	-8	6	+	6.88	GGAGGGAGGTGCGG
		Rab3gap2	-87	-73	-	7.17	AGCACCCTCCCCTC
		Rab3gap2	-44	-30	-	6.08	CGTCCCCGCCCCCC
		Rnf185	-107	-93	-	5.88	GACGCCCTCCCCTT
		Rnf185	-87	-73	+	7.44	CCGGGGCGGAACTT
		Rragc	-29	-15	+	8.59	TATGGGCGGGCCCT
		Samd8	-57	-43	-	8.17	CTCCCCCTCCCCCT
		Samd8	-18	-4	-	9.78	TGGACCCGCCCCCT
		Samd8	3	17	-	8.47	GCGCCCCGCCTCCC
		Sdf2l1	-88	-74	+	10.85	TGGGGGTGGGGCCG
		Serac1	-58	-44	+	7.59	AGTAGGTGGGGCGA
		Serac1	-40	-26	+	7.71	CTGGGGCGGGCCCT
		Serac1	-7	7	+	8.29	CAGAGGCGGGGTCA
		Sfmbt2	-117	-103	+	6.64	GGGGGGAGGAGGGA
		Sfmbt2	-99	-85	+	6.04	AGGGGGAAGGACAG
		Sfmbt2	-80	-66	-	6.75	TGACCACTCCCCTG
		Slc12a6	-97	-83	+	6.56	CCGGGGCGGGGGGC
		Slc12a6	-52	-38	+	5.92	CCGGGGAGGGGGCC
		Slc24a6	-125	-111	-	7.71	AACCCCCACCCTCG
		Slc24a6	-87	-73	+	8.69	CTGGGGCGGGGCGA
		Slc24a6	-68	-54	+	8.22	AAAGGGCGTGTCTT
		Slc24a6	-15	-1	+	8.21	AGTAGGCGGAGTGG
		Slc24a6	5	19	+	9.55	TGGGGGCGTGGCCA
		Smyd3	-20	-6	-	6.02	CGTCTCCGCCCCCT
		Snx30	-95	-81	+	10.2	GGTGGGCGGGGCGG
		Snx30	-79	-65	-	6.38	CGCCTCCTCCTTCA
		Snx30	-61	-47	-	7.48	CCGCCCCACCCTGC
		Snx30	-13	1	+	11.65	CGGGGGCGGGGCTG
		Snx8	-120	-106	+	9.51	TAGGGGCGTGGTCT
		Snx8	-88	-74	+	8.42	GAGGGGCGTGGCGA
		Snx8	-68	-54	+	7.83	CATGGGCGTGGCCA
		Snx8	-37	-23	+	10.78	CGTGGGCGGGGCTG
		Sord	-50	-36	-	5.99	GTCCCCCGCCTCCC
		Sord	-21	-7	-	10.35	CGACCCCGCCTCCT
		Sord	8	22	-	10.01	AGGCCCCGCCCCGG
		Ssfa2	-119	-105	+	10.21	AGGGGGCAGGGCGG
		Ssfa2	-97	-83	+	8.2	AGTAGGCGGGACCG
		Ssfa2	4	18	-	7.13	GCCCTCCGCCCCTC
		Strbp	-100	-86	+	7.3	AGTGGGAGGGGGAG
		Strbp	-41	-27	-	8.38	CTGCCCCTCCTCCA
		Tbc1d8b	-17	-3	+	5.93	CGTGGGAGGGAGTT
		Tet1	6	20	-	8.21	CGGTCCCGCCCCGC
		Vps13a	-119	-105	+	7.71	CAAGGGCGGGCCCG
		Vps13a	-71	-57	-	6.85	CGGCCGCGCCTCCA
		Vps13a	-48	-34	-	8.45	CGGTCACGCCCCCA
		Wdr81	-56	-42	+	8.03	AAGAGGCGGGATCT
		Wipi1	-72	-58	-	7.94	CCACTCCTCCTCCT
		Zfp691	-51	-37	+	7.48	TGAAGGCGGATCCT
		Zfp691	-14	0	-	6.74	TTCCCCCGCCCACC
rank	matrix name	transcription factor name	matrix information content	matrix gc content (G+C)%	location of identified binding sites (relative to TSS)	p-value
3	V$SREBP1_01	SREBP-1	14.1976	0.501347	- 89: 25	2.25966e-24
		list of hits:
		gene name	position start	position end	strand	matrix similarity	motif instance
		0610031J06Rik	9	20	+	7.17	AGTCATGTGAC
		6230409E13Rik	-25	-14	+	9.18	CATCACGTGGC
		Ankrd12	-21	-10	+	7.42	AGTCACGTGTC
		Ankrd12	-4	7	+	8.73	GGTCACGTGCT
		Armcx1	-31	-20	+	8.23	CCTCACGTGAG
		Atp6v0b	-35	-24	+	6.89	GGTCACGTGGG
		Atp6v0b	-17	-6	+	9.37	CATCACGTGCG
		Atp6v0b	-4	7	+	4.53	GGTCAGGTGGC
		Atp6v1h	-87	-76	+	7.95	GGTCACGTGCG
		Atp6v1h	-73	-62	+	7.26	GCTCACGTGCC
		BC031353	-17	-6	+	7.48	GGACACGTGAC
		Bnip3l	-55	-44	+	6.73	CATCACATGGT
		Ctsd	-37	-26	+	5.83	CCCCACGTGAC
		D6Wsu116e	-24	-13	+	9.88	GGTCACGTGAG
		D6Wsu116e	-8	3	+	12.16	CATCACGTGAC
		D6Wsu116e	6	17	+	5.34	AACCATGTGAT
		Dpp7	-49	-38	+	11.39	TATCACGTGAT
		Dpp7	-18	-7	+	8.17	GGTCATGTGAC
		Dpp7	-5	6	+	8.89	AATCACATGAC
		E430025E21Rik	-56	-45	+	9.81	GATCACATGAT
		E430025E21Rik	-20	-9	+	10.74	GGTCACGTGAC
		E430025E21Rik	25	36	-	4.2	GGCAGCTGACG
		Eml5	-64	-53	+	5.32	GGCCACCTGAG
		Fnip1	-78	-67	+	6.61	TGCCACGTGAT
		Fnip1	15	26	+	5.03	TGTCATATGAC
		Gba	-46	-35	+	12.16	CATCACGTGAC
		Gba	-26	-15	+	9.59	CATCATGTGAC
		Gga2	20	31	+	8.72	CGTCACGTGCC
		Grn	-37	-26	+	4.94	TGTCATATGAT
		Grn	-21	-10	+	8.81	AATCACATGAT
		Hmox1	-19	-8	+	8.9	CACCACGTGAC
		Lass6	-25	-14	+	6.7	TGCCACGTGAC
		Mfsd1	-89	-78	+	8.03	CACCACGTGAG
		Mfsd1	-73	-62	+	8.32	GTTCACGTGAG
		Mfsd1	-39	-28	+	7.98	AGTCACGTGAA
		Mfsd1	-28	-17	-	9.07	CACACGTGATC
		Pgap1	11	22	+	4.61	GTTCATGTGCT
		Rnf185	15	26	+	7.42	CGTCAGGTGAC
		Serac1	2	13	+	8.73	GGTCACGTGCT
		Sfmbt2	12	23	+	4.95	GATCAGCTGCG
		Slc12a6	-78	-67	+	4.75	GGTCACGTAAC
		Slc12a6	24	35	+	4.66	CATCAGCTGGC
		Slc36a1	-44	-33	+	4.72	CGGCACGTGAC
		Slc36a1	-16	-5	+	12.16	CATCACGTGAC
		Snx8	-3	8	+	5.89	AGTCACGTGGG
		Snx8	15	26	+	6.83	GCTCACATGAC
		Ssfa2	-13	-2	+	7.43	GTTCACGTGAA
		Tbccd1	23	34	+	5.93	GCACACGTGAC
		Wdr7	12	23	+	5.36	TGTCAGCTGAT
		Wdr81	3	14	+	9.89	GATCACATGAC
		Wdr81	17	28	+	7.65	CATCAGCTGAC
		Wipi1	-27	-16	+	5.92	CACCACGTGGC
rank	matrix name	transcription factor name	matrix information content	matrix gc content (G+C)%	location of identified binding sites (relative to TSS)	p-value
4	V$USF_01	USF	12.6802	0.566962	- 170 : 67	1.29716e-21
		list of hits:
		gene name	position start	position end	strand	matrix similarity	motif instance
		0610031J06Rik	8	22	+	6.98	GAGTCATGTGACTC
		2700049A03Rik	-124	-110	+	6.95	TTACCACGTGGGAA
		6230409E13Rik	-26	-12	+	10.63	ACATCACGTGGCCC
		Ankrd12	-22	-8	+	9.09	GAGTCACGTGTCCG
		Ankrd12	-5	9	+	9.68	GGGTCACGTGCTCG
		Armcx1	-32	-18	+	6.71	CCCTCACGTGAGCC
		Manf	-76	-62	+	7.31	TGGGCACGTGGACC
		Atp6v0b	-36	-22	+	8.81	GGGTCACGTGGGGT
		Atp6v0b	-18	-4	+	7.39	GCATCACGTGCGCC
		Atp6v1h	-88	-74	+	6.83	CGGTCACGTGCGGC
		Atp6v1h	-74	-60	+	6.56	TGCTCACGTGCCAG
		BC031353	-18	-4	+	9.63	GGGACACGTGACCA
		Bnip3l	-56	-42	+	6.93	TCATCACATGGTCC
		Calr	-165	-151	+	5.21	ACAACGCGTGGTCG
		Cth	-153	-139	+	6.44	GTCCCACGTGGGCA
		Ctsd	-38	-24	+	8.36	CCCCCACGTGACCT
		D6Wsu116e	-168	-154	+	6.77	AGGCCACGGGACTC
		D6Wsu116e	-25	-11	+	8.25	AGGTCACGTGAGGA
		D6Wsu116e	-9	5	+	9.37	CCATCACGTGACGT
		D6Wsu116e	5	19	+	6.2	GAACCATGTGATTA
		Dpp7	-50	-36	+	9.82	CTATCACGTGATGC
		Dpp7	-19	-5	+	7.51	CGGTCATGTGACCA
		E430025E21Rik	-57	-43	+	7.48	CGATCACATGATGC
		E430025E21Rik	-21	-7	+	9.35	TGGTCACGTGACGG
		Eno2	67	81	+	5.45	GGGTCACATGCGCC
		Fnip1	-160	-146	+	6.18	AGGCCGCGTGACGG
		Fnip1	-79	-65	+	9.99	CTGCCACGTGATAC
		Fzd3	-29	-15	+	5.24	GCGGCACGTGCGCG
		Gba	-47	-33	+	10.23	GCATCACGTGACCG
		Gba	-27	-13	+	6.16	TCATCATGTGACTC
		Gga2	19	33	+	7.66	CCGTCACGTGCCTC
		Grn	-22	-8	+	7.3	TAATCACATGATCC
		Herpud1	48	62	+	4.93	GGGGCGCGTGTCCC
		Hmox1	-20	-6	+	10.01	CCACCACGTGACCC
		Lass6	-26	-12	+	9.43	CTGCCACGTGACAG
		Mfsd1	-90	-76	+	7.53	CCACCACGTGAGCA
		Mfsd1	-74	-60	+	6.96	CGTTCACGTGAGCA
		Mfsd1	-40	-26	+	8.4	AAGTCACGTGAACA
		Mfsd1	-22	-8	+	7.9	TGATCACGTGAGTG
		Mfsd11	64	78	+	7.17	GCTCCACGTGCTCC
		Pfkp	-135	-121	+	4.83	AGAACGCGTGTCCA
		Pgap1	10	24	+	5.36	AGTTCATGTGCTAT
		Rab3gap2	-170	-156	+	9.09	GAGTCACGTGTCCG
		Rragc	-129	-115	+	8.7	CGGGCACGTGATAG
		Serac1	1	15	+	9.35	GGGTCACGTGCTCA
		Slc25a27	64	78	+	6.33	AAGGCACATGGTCC
		Slc36a1	-45	-31	+	9.15	GCGGCACGTGACCT
		Slc36a1	-17	-3	+	9.71	GCATCACGTGACAG
		Snx8	-150	-136	+	9.5	CGGCCACGTGGTTG
		Snx8	-4	10	+	8.51	AAGTCACGTGGGCG
		Snx8	14	28	+	5.71	GGCTCACATGACTG
		Ssfa2	-14	0	+	7.16	GGTTCACGTGAAGC
		Tbccd1	22	36	+	7.21	TGCACACGTGACTT
		Wdr81	-28	-14	+	5.37	GAGACACGTGCGGT
		Wdr81	2	16	+	9.01	AGATCACATGACCC
		Wipi1	-28	-14	+	9.96	CCACCACGTGGCCT
rank	matrix name	transcription factor name	matrix information content	matrix gc content (G+C)%	location of identified binding sites (relative to TSS)	p-value
5	V$MAX_01	Max	14.0375	0.521429	- 231 : 30	3.46046e-20
		list of hits:
		gene name	position start	position end	strand	matrix similarity	motif instance
		2700049A03Rik	-181	-167	+	6.9	AGAACACGTGGGGG
		2700049A03Rik	-124	-110	+	6.16	TTACCACGTGGGAA
		6230409E13Rik	-26	-12	+	9.35	ACATCACGTGGCCC
		Ankrd12	-22	-8	+	9.12	GAGTCACGTGTCCG
		Ankrd12	-5	9	+	8.92	GGGTCACGTGCTCG
		Manf	-76	-62	+	6.99	TGGGCACGTGGACC
		Atp6v0b	-36	-22	+	6.39	GGGTCACGTGGGGT
		Atp6v0b	-18	-4	+	5.99	GCATCACGTGCGCC
		Atp6v1h	-88	-74	+	4.79	CGGTCACGTGCGGC
		Atp6v1h	-74	-60	+	4.93	TGCTCACGTGCCAG
		BC031353	-18	-4	+	9.1	GGGACACGTGACCA
		Calr	-225	-211	+	8.38	CAGTCACGTGACCG
		Calr	-165	-151	+	3.86	ACAACGCGTGGTCG
		Cth	-153	-139	+	4.25	GTCCCACGTGGGCA
		Ctsd	-38	-24	+	5.91	CCCCCACGTGACCT
		D6Wsu116e	-168	-154	+	4.05	AGGCCACGGGACTC
		D6Wsu116e	-25	-11	+	5.81	AGGTCACGTGAGGA
		D6Wsu116e	-9	5	+	7.36	CCATCACGTGACGT
		D6Wsu116e	5	19	+	5.09	GAACCATGTGATTA
		Ddit3	-201	-187	+	4.05	AAGCCGCGTGACCC
		Dirc2	-225	-211	+	8.58	TAGGCACGTGATGT
		Dpp7	-50	-36	+	8.1	CTATCACGTGATGC
		E430025E21Rik	-21	-7	+	7.18	TGGTCACGTGACGG
		Fnip1	-79	-65	+	8.11	CTGCCACGTGATAC
		Fzd3	-29	-15	+	4.37	GCGGCACGTGCGCG
		Gba	-47	-33	+	8.16	GCATCACGTGACCG
		Gga2	19	33	+	7.26	CCGTCACGTGCCTC
		Grn	-22	-8	+	4.53	TAATCACATGATCC
		Hmox1	-20	-6	+	8.49	CCACCACGTGACCC
		Hyou1	-231	-217	+	4.08	AGAGCACCTGCTCC
		Kdm5b	-227	-213	+	3.9	ATATGACGTGATTG
		Lass6	-26	-12	+	6.91	CTGCCACGTGACAG
		Mfsd1	-90	-76	+	6	CCACCACGTGAGCA
		Mfsd1	-74	-60	+	4.38	CGTTCACGTGAGCA
		Mfsd1	-40	-26	+	7.7	AAGTCACGTGAACA
		Mfsd1	-22	-8	+	7.09	TGATCACGTGAGTG
		Pfkp	-135	-121	+	4.47	AGAACGCGTGTCCA
		Pgm2l1	-217	-203	+	3.96	GGAACAGGTGGTGC
		Rab3gap2	-170	-156	+	9.12	GAGTCACGTGTCCG
		Rragc	-143	-129	+	4.04	TAGTCAGGTGATTC
		Rragc	-129	-115	+	7.66	CGGGCACGTGATAG
		Serac1	1	15	+	9.14	GGGTCACGTGCTCA
		Slc24a6	-226	-212	+	8.73	AACCCACGTGCTTT
		Slc36a1	-45	-31	+	7.88	GCGGCACGTGACCT
		Slc36a1	-17	-3	+	7.38	GCATCACGTGACAG
		Smyd3	30	44	+	4.94	AAAACACGAGACTC
		Snx8	-150	-136	+	9.75	CGGCCACGTGGTTG
		Snx8	-4	10	+	7.33	AAGTCACGTGGGCG
		Ssfa2	-14	0	+	4.42	GGTTCACGTGAAGC
		Tbccd1	22	36	+	7.49	TGCACACGTGACTT
		Wdr81	-28	-14	+	6.15	GAGACACGTGCGGT
		Wdr81	2	16	+	4.2	AGATCACATGACCC
		Wipi1	-28	-14	+	9.19	CCACCACGTGGCCT
rank	matrix name	transcription factor name	matrix information content	matrix gc content (G+C)%	location of identified binding sites (relative to TSS)	p-value
6	V$USF_C	USF	10.1669	0.61583	- 87 : 25	7.85042e-20
		list of hits:
		gene name	position start	position end	strand	matrix similarity	motif instance
		0610031J06Rik	11	19	-	6.38	TCATGTGA
		6230409E13Rik	-23	-15	+	6.92	TCACGTGG
		Acp6	-18	-10	+	6.59	TCCCGTGC
		Ankrd12	-36	-28	+	6.59	TCCCGTGC
		Ankrd12	-19	-11	+	7.84	TCACGTGT
		Ankrd12	-2	6	+	8.24	TCACGTGC
		Armcx1	-29	-21	+	7.8	TCACGTGA
		Manf	-73	-65	-	8.7	GCACGTGG
		Atp6v0b	-33	-25	+	6.92	TCACGTGG
		Atp6v0b	-15	-7	+	8.24	TCACGTGC
		Atp6v1h	-85	-77	+	8.24	TCACGTGC
		Atp6v1h	-71	-63	+	8.24	TCACGTGC
		BC031353	-15	-7	+	7.37	ACACGTGA
		Ctsa	-25	-17	-	6.6	TCACGGGG
		Ctsd	-35	-27	+	8.26	CCACGTGA
		D6Wsu116e	-22	-14	+	7.8	TCACGTGA
		D6Wsu116e	-6	2	+	7.8	TCACGTGA
		Dpp7	-47	-39	+	7.8	TCACGTGA
		Dpp7	-16	-8	-	6.38	TCATGTGA
		Dpp7	-3	5	+	6.38	TCACATGA
		E430025E21Rik	-54	-46	+	6.38	TCACATGA
		E430025E21Rik	-18	-10	+	7.8	TCACGTGA
		Fnip1	-76	-68	+	8.26	CCACGTGA
		Fzd3	-26	-18	+	7.27	GCACGTGC
		Gba	-44	-36	+	7.8	TCACGTGA
		Gba	-24	-16	-	6.38	TCATGTGA
		Gga2	22	30	+	8.24	TCACGTGC
		Grn	-19	-11	+	6.38	TCACATGA
		Herpud1	16	24	-	7.05	GCACGGGG
		Hmox1	-17	-9	+	8.26	CCACGTGA
		Lass6	-23	-15	+	8.26	CCACGTGA
		Mfsd1	-87	-79	+	8.26	CCACGTGA
		Mfsd1	-71	-63	+	7.8	TCACGTGA
		Mfsd1	-37	-29	+	7.8	TCACGTGA
		Mfsd1	-27	-19	+	7.37	ACACGTGA
		Mfsd1	-19	-11	+	7.8	TCACGTGA
		Pgm2l1	11	19	+	7.27	GCACGTGC
		Serac1	4	12	+	8.24	TCACGTGC
		Slc36a1	-42	-34	+	6.82	GCACGTGA
		Slc36a1	-14	-6	+	7.8	TCACGTGA
		Snx8	-1	7	+	6.92	TCACGTGG
		Snx8	17	25	+	6.38	TCACATGA
		Ssfa2	-11	-3	+	7.8	TCACGTGA
		Tbccd1	17	25	+	6.4	CCATGTGC
		Tbccd1	25	33	+	7.37	ACACGTGA
		Wdr81	-25	-17	+	7.81	ACACGTGC
		Wdr81	5	13	+	6.38	TCACATGA
		Wipi1	-25	-17	+	7.37	CCACGTGG
rank	matrix name	transcription factor name	matrix information content	matrix gc content (G+C)%	location of identified binding sites (relative to TSS)	p-value
7	V$NFY_01	NF-Y	12.7729	0.523544	- 147 : 12	2.42715e-19
		list of hits:
		gene name	position start	position end	strand	matrix similarity	motif instance
		Ankrd12	12	28	+	9.56	CGCAGCCAATCGCGGA
		Manf	-122	-106	+	10.89	AGCAGCCAATGAGGGA
		Manf	-69	-53	+	9.64	GTGGACCAATGAGGAT
		Manf	-27	-11	+	7.72	GCACACCAATGGGAAG
		Atp6ap2	-63	-47	-	9.99	TTGGCGATTGGCTGAG
		Calr	-133	-117	+	6.8	TGCGACCAATAGAAAT
		Clcn3	-90	-74	+	9.43	TCCGACCAATAGGCGC
		Creg1	-57	-41	-	9.82	TCTCTGATTGGCTTTC
		Creld2	-145	-129	-	9.63	CTTCTCATTGGTGGCT
		Creld2	-118	-102	-	6.33	GCCTCAATTGGTCCAC
		Creld2	-83	-67	+	8.06	TCCGGCCAATAGAAGC
		Cth	-85	-69	+	9.9	GCCGACCAATAAGCAG
		Cth	-50	-34	-	10.47	GCGATGATTGGTTGCG
		Ddit3	-64	-48	-	8.81	TTTCTGATTGGTAGGC
		Dnajb11	-121	-105	-	10.4	CTTCCCATTGGCCGGC
		Dnajb11	-85	-69	-	8.52	TGTCTGATTGGCTTCC
		Dnajb11	-42	-26	-	12.33	GCGCTGATTGGCTGCG
		Dnajb11	1	17	-	9.92	GCGGCGATTGGCCCAC
		Dtna	-72	-56	-	8.06	CCTGCCATTGGTGAGT
		Eif2ak3	-146	-130	-	9.97	TTTCTCATTGGCCGTC
		Eif2ak3	-91	-75	-	7.23	AATTTGATTGGTAGGT
		Eif2ak3	-25	-9	+	9.98	CGCAACCAATCGCAGA
		Erbb2	-32	-16	+	5.62	GGCTCCCAATCACCGG
		Fnip1	-138	-122	+	9.87	GCCAGCCAATGGCAGG
		Fnip1	-57	-41	+	10.69	GCCAGCCAATCGCCGC
		Foxo1	-61	-45	-	10.35	GCGTTCATTGGCTGCT
		Foxo1	-29	-13	-	9.41	GCGTCCATTGGCCGCG
		Gadd45a	-41	-25	+	5.59	ATAACCCAATGGCCTG
		Gadd45a	-5	11	-	6.61	GACCTGGTTGGCTGAG
		Gga2	-1	15	+	5.22	CGTGTCCAATAGGGCC
		Herpud1	-67	-51	-	9.35	GCGCTGATTGGGCCAC
		Herpud1	-32	-16	+	8.47	CTCAGCCAATGGATGG
		Hyou1	-125	-109	+	6.42	GTGGCCCAATCCGCAG
		Hyou1	-24	-8	+	9.17	GTGGACCAATGGGGTC
		Kdm3a	-145	-129	+	8.75	CATAACCAATAGGAAC
		Kdm3a	-92	-76	+	10.5	CTCAACCAATCATCGG
		Lass6	-53	-37	+	11.7	ACTAGCCAATCAGGGC
		Letmd1	-62	-46	+	6.94	CGCGTCCAATCCGGGT
		Lmbr1l	-110	-94	+	5.34	AATGTCCTATCAGCGC
		Lpar4	-112	-96	-	6.91	CCAGCGATTGGTGGTG
		Lpar4	-76	-60	-	5.49	CAGGGGATTGGGCGGG
		Lpar4	-37	-21	+	7.46	CTTATCCAATGAAAAG
		Esyt1	-146	-130	+	7.7	CTGGTCCAATCACGGA
		Nans	-32	-16	-	11.12	GCTCCGATTGGCTGTC
		Nans	-2	14	-	9.83	CCGCGGATTGGCTGCG
		Nbas	-68	-52	+	8	CTCTGCCAATCACCAG
		Pdia4	-100	-84	-	8.04	CCCGTGATTGGTGGTC
		Pdia4	-80	-64	+	11.11	CACAGCCAATCAGAAG
		Pdia6	-93	-77	-	6.17	CTTTCAATTGGCCACG
		Pdia6	-59	-43	+	8.25	AGAGACCAATGAAAGG
		Pfkp	-40	-24	-	7.59	CAGCCCATTGGCGCTC
		Rragc	-80	-64	+	8.58	CCCAGCCAATAATAAA
		Rragc	-51	-35	+	8.8	GCGGCCCAATCGGAGC
		Sdf2l1	-68	-52	+	6.34	ACGGTCCAATAGCAGT
		Sdf2l1	-32	-16	-	8.89	CAGACGATTGGCTGCC
		Sdf2l1	2	18	-	5.6	AGCTGGATTGGCCGCT
		Slc25a27	-76	-60	+	12.3	ACCAGCCAATCAGAGA
		Syvn1	-75	-59	-	10.15	TTTCTCATTGGTCCGC
		Syvn1	-49	-33	+	11.36	CGCAACCAATCGGCGG
		Tbccd1	-60	-44	+	7.91	GTCCACCAATCGCGAG
		Tbccd1	-31	-15	+	4.76	TCCGACCAATTGCTTG
		Tet1	-54	-38	+	6.92	AAGGACCAATGACACT
		Wipi1	7	23	+	8.41	TTCGGCCAATGGCAAA
		Zfp691	-146	-130	-	7.55	ATGTTTATTGGCCGTC
		Zfp691	-100	-84	+	5.77	TATAGCCAATAGAGAG
		Zfp691	-71	-55	+	7.36	AGGATCCAATCCGAAC
rank	matrix name	transcription factor name	matrix information content	matrix gc content (G+C)%	location of identified binding sites (relative to TSS)	p-value
8	V$SP1_01	Sp1	8.90288	0.718182	- 124 : 13	4.15334e-19
		list of hits:
		gene name	position start	position end	strand	matrix similarity	motif instance
		0610031J06Rik	-23	-13	-	6.41	GGCCCGCCCT
		Fam189b	-19	-9	-	6.94	ACCACACCCC
		Fam189b	13	23	-	6.93	ACCATCCCCC
		6230409E13Rik	-88	-78	+	8.06	GGGGCAGGGC
		6230409E13Rik	-61	-51	-	7.22	ATCCCGCCTC
		Arhgap42	-60	-50	+	7.91	GGGGCGGGTT
		Ralgapa2	-100	-90	+	8.75	GGGGCGGGGC
		Ralgapa2	-74	-64	-	6.68	ACACCGCCTT
		Ralgapa2	-61	-51	-	8.75	GCCCCGCCCC
		Ralgapa2	-42	-32	-	7.5	GGCCCGCCCC
		Abca5	-117	-107	-	8.75	GCCCCGCCCC
		Abca5	-102	-92	-	8.75	GCCCCGCCCC
		Abca5	-46	-36	-	7.66	GCCCCGCCCT
		Abca5	-24	-14	+	7.9	GGGGCGGGCA
		Abca5	-13	-3	+	5.98	GGGGCGTGTC
		Adamts9	-89	-79	+	6.37	GAGGCGTGCA
		Ak4	-41	-31	+	6.82	GGGGCGCGGC
		Ankrd12	-65	-55	+	8.75	GGGGCGGGGC
		Armcx1	-119	-109	+	7.38	GTGGCGGGGA
		Manf	-112	-102	+	7.08	GAGGGAGGGT
		Atp11a	-124	-114	-	7.22	AGCCCCCCCC
		Atp11a	-114	-104	-	6.68	GCCCCCCCTC
		Atp6v0b	12	22	+	7.5	GGGGCGGGCC
		Bnip3l	-107	-97	-	5.98	GTCACGCCCC
		Bnip3l	-82	-72	-	6.98	ACCCCGCCGT
		Calr	-11	-1	+	8.59	GGGGCGGGCT
		Clcn3	-120	-110	-	6.81	GCCACGCCCT
		Cpeb2	-53	-43	+	6.97	TAGGCGGGGC
		Creg1	-81	-71	-	7.9	GCCACGCCCC
		Creg1	13	23	+	7.37	TGGGCAGGGA
		Creld2	-52	-42	+	7.66	TGGGCGGGGC
		Cth	-122	-112	+	8.06	GAGGCGGGGC
		Cth	-26	-16	-	6	TCCCCACCCT
		Ctsd	-100	-90	+	6.69	GGGGCGGAGC
		Ctsd	-88	-78	+	6.14	AGGGCAGGAT
		Ddit3	-91	-81	+	6	GAGGCGGAGC
		Ddit3	-42	-32	-	9.15	ACCCTGCCCC
		Dirc2	-59	-49	-	9.15	ACCCCGCCTC
		Dpp7	-35	-25	-	6.98	GCCCCGCCCG
		Eml5	-71	-61	+	8.75	GGGGCGGGGC
		Eml5	-54	-44	+	6	GAGGTGGGGC
		Eml5	-32	-22	+	8.75	GGGGCGGGGC
		Fnip1	-120	-110	-	8.06	GCCCCGCCTC
		Fnip1	-101	-91	-	9.84	ACCCCGCCCC
		Fnip1	-27	-17	-	6.69	GCTCCGCCCC
		Foxo1	-124	-114	-	6.01	ACCCCACCGC
		Foxo1	1	11	+	8.75	GGGGCGGGGC
		Fyn	-89	-79	+	7.08	GGGGGAGGGA
		Gadd45a	-116	-106	-	6.69	GCTCCGCCCC
		Gga2	-27	-17	+	6.82	GGGGCGGGAC
		Gga2	11	21	-	7.5	GGCCCGCCCC
		Gpt2	-34	-24	+	7.09	GAGGCGGAGT
		Grn	-51	-41	+	7.9	GAGGCGGGCT
		Herpud1	-95	-85	-	7.9	AGCCCGCCTC
		Hmox1	-78	-68	-	6.81	GGCCCGCCTC
		Hyou1	-56	-46	+	8.75	GGGGCGGGGC
		Hyou1	-40	-30	+	6.82	GGGGCGGGTC
		Hyou1	7	17	+	6.28	TGGGCGGTGC
		Kdm3a	-112	-102	-	6.97	GCCCCGCCTA
		Kdm3a	-60	-50	+	6.82	GGGGCGGGTC
		Kdm5b	-83	-73	+	8.75	GGGGCGGGGC
		Letmd1	-47	-37	-	7.38	TCCCCGCCCG
		Lmbr1l	-37	-27	-	6.82	AACCCGCCCA
		Lpar4	-68	-58	+	6.82	TGGGCGGGAT
		Map3k1	-121	-111	+	6.14	GAGGCGCGGC
		Map3k1	-30	-20	-	9.15	TCCCCGCCCC
		Map3k1	-19	-9	-	7.08	TCCCTCCCCC
		Esyt1	-68	-58	+	8.75	GGGGCGGGGC
		Mfsd1	-56	-46	+	7.22	GAGGCGTGGC
		Mfsd1	9	19	-	6.28	GCCCTGCCTT
		Mfsd11	-59	-49	-	6.82	GTCCCGCCCC
		Mfsd11	-45	-35	-	6.98	GCCCCGCCGC
		Mfsd11	1	11	+	9.15	GAGGCGGGGT
		Mospd1	-120	-110	-	8.75	GCCCCGCCCC
		Mospd1	-103	-93	-	9.84	ACCCCGCCCC
		Mospd1	-68	-58	-	7.37	ACCCACCCCC
		Mospd1	-39	-29	+	8.06	TGGGCGGGGA
		Mpp5	7	17	+	9.15	GGGGCGGGGA
		Ppp1r15a	-27	-17	-	9.15	ACCCCGCCTC
		Nans	-74	-64	+	8.75	GGGGCGGGGC
		Pdia4	11	21	+	8.75	GGGGCGGGGC
		Pdia6	-18	-8	-	6.81	GGCCCGCCTC
		Pfkp	-73	-63	-	7.66	GCCCCGCCCT
		Pfkp	-25	-15	+	6.98	CGGGCGGGGC
		Pfkp	5	15	+	6.29	CAGGCGGGGC
		Pgm2l1	-92	-82	-	6.81	ACCAAGCCCT
		Pgm2l1	-30	-20	+	7.9	GAGGCGGGCT
		Pi4k2b	-111	-101	-	6	GCCCTACCCC
		Pi4k2b	-101	-91	-	8.75	GCCCCGCCCC
		Pi4k2b	-76	-66	-	6.69	GCCCCACCCC
		Pi4k2b	-23	-13	+	8.06	GAGGCGGGGC
		Pi4k2b	-1	9	+	6.81	TGGGCGTGGC
		Plekhb2	-4	6	+	7.08	GAGGCGGTGA
		Ppp2r5b	-67	-57	+	6	AGGGTGGGGA
		Ppp2r5b	-21	-11	-	6.13	AGCCCCCCCT
		Ppp2r5b	11	21	+	7.08	GAGGGGGGGA
		Rab3gap2	-84	-74	-	6.68	ACCCTCCCCT
		Rab3gap2	-42	-32	-	9.15	TCCCCGCCCC
		Rragc	-86	-76	-	7.5	AGCCCGCCCA
		Rragc	-27	-17	+	6.41	TGGGCGGGCC
		Samd8	-16	-6	-	6.82	GACCCGCCCC
		Samd8	5	15	-	8.06	GCCCCGCCTC
		Sdf2l1	-86	-76	+	6.69	GGGGTGGGGC
		Serac1	-38	-28	+	7.5	GGGGCGGGCC
		Serac1	-25	-15	+	8.75	AGGGCGGGGT
		Serac1	-5	5	+	9.15	GAGGCGGGGT
		Sfmbt2	-109	-99	+	6.39	GAGGGAGGGA
		Slc12a6	-109	-99	-	6.82	AGCCCGCCGC
		Slc24a6	-106	-96	+	6.68	GAGGCTGTGT
		Slc24a6	-85	-75	+	8.75	GGGGCGGGGC
		Slc24a6	-55	-45	+	8.06	TGGGCGGGGA
		Slc24a6	-35	-25	+	6.14	CGGGCGTGGC
		Slc24a6	-13	-3	+	6	TAGGCGGAGT
		Slc24a6	7	17	+	7.9	GGGGCGTGGC
		Smyd3	-81	-71	-	6.4	ACACCACCCC
		Smyd3	-18	-8	-	7.09	TCTCCGCCCC
		Snx30	-93	-83	+	7.66	TGGGCGGGGC
		Snx30	-64	-54	-	6.69	GCTCCGCCCC
		Snx30	-42	-32	-	5.99	GCCCTCCCTC
		Snx30	-11	-1	+	8.75	GGGGCGGGGC
		Snx30	11	21	+	6.14	GCGGCGTGGC
		Snx8	-118	-108	+	8.99	GGGGCGTGGT
		Snx8	-86	-76	+	7.9	GGGGCGTGGC
		Snx8	-66	-56	+	6.81	TGGGCGTGGC
		Snx8	-35	-25	+	7.66	TGGGCGGGGC
		Sord	-19	-9	-	9.15	ACCCCGCCTC
		Sord	10	20	-	8.75	GCCCCGCCCC
		Ssfa2	-117	-107	+	8.06	GGGGCAGGGC
		Strbp	-44	-34	-	7.22	TGCCTGCCCC
		Tet1	8	18	-	6.82	GTCCCGCCCC
		Vps13a	-117	-107	+	6.41	AGGGCGGGCC
		Vps13a	-69	-59	-	6.14	GCCGCGCCTC
		Vps13a	-46	-36	-	5.98	GTCACGCCCC
		Wdr7	-119	-109	-	6.54	ACCACGCCTG
		Wdr81	-73	-63	+	7.09	GGGGTGGGGA
		Wdr81	-54	-44	+	7.22	GAGGCGGGAT
		Wipi1	-96	-86	+	6.13	AAGGCAGGCT
rank	matrix name	transcription factor name	matrix information content	matrix gc content (G+C)%	location of identified binding sites (relative to TSS)	p-value
9	V$NMYC_01	N-Myc	10.7086	0.604167	- 230 : 23	8.68203e-19
		list of hits:
		gene name	position start	position end	strand	matrix similarity	motif instance
		2700049A03Rik	-180	-168	+	6.45	GAACACGTGGGG
		2700049A03Rik	-123	-111	+	8.22	TACCACGTGGGA
		6230409E13Rik	-25	-13	+	7.62	CATCACGTGGCC
		6230409E13Rik	-11	1	+	6.41	TTCCACGCGCTG
		Arhgap42	-81	-69	+	5.9	GCCCGCGTGCGC
		Ankrd12	-180	-168	+	6.84	TCCCACGCGGCT
		Ankrd12	-21	-9	+	7.29	AGTCACGTGTCC
		Ankrd12	-4	8	+	6.15	GGTCACGTGCTC
		Armcx1	-31	-19	+	6.59	CCTCACGTGAGC
		Manf	-75	-63	+	6.33	GGGCACGTGGAC
		Atp11a	-144	-132	-	6.89	AGCCACGCGGGG
		Atp11a	-4	8	+	6.81	TCACACGCGCCC
		Atp6ap2	-83	-71	+	6.77	TCGCTCGTGTAG
		Atp6v0b	-35	-23	-	9.11	GGTCACGTGGGG
		Atp6v0b	-17	-5	+	6.79	CATCACGTGCGC
		Atp6v1h	-87	-75	-	7.92	GGTCACGTGCGG
		Atp6v1h	-73	-61	+	7.74	GCTCACGTGCCA
		BC031353	-17	-5	+	6.81	GGACACGTGACC
		Calr	-224	-212	+	6.39	AGTCACGTGACC
		Calr	-164	-152	-	5.85	CAACGCGTGGTC
		Cpox	-43	-31	+	5.9	GCCCGCGTGCGA
		Creld2	-225	-213	+	6.17	CCACTCGTGGAG
		Cth	-152	-140	+	8.62	TCCCACGTGGGC
		Ctsd	-37	-25	+	9.11	CCCCACGTGACC
		D6Wsu116e	-24	-12	-	7.74	GGTCACGTGAGG
		D6Wsu116e	-8	4	+	7.34	CATCACGTGACG
		Ddit3	-200	-188	+	5.7	AGCCGCGTGACC
		Dirc2	-224	-212	+	5.88	AGGCACGTGATG
		Dnajb11	-19	-7	-	6.49	GGCCGCGTGTGA
		Dock11	-230	-218	+	7.43	TCCCGCGTGACC
		Dpp7	-49	-37	+	7.02	TATCACGTGATG
		E430025E21Rik	-20	-8	+	6.24	GGTCACGTGACG
		Fnip1	-78	-66	+	7.89	TGCCACGTGATA
		Fzd3	-28	-16	+	6.46	CGGCACGTGCGC
		Gba	-46	-34	+	7.34	CATCACGTGACC
		Gga2	20	32	+	6.99	CGTCACGTGCCT
		Grn	-164	-152	+	5.86	GAACGCGTGCCC
		Hmox1	-19	-7	+	8.71	CACCACGTGACC
		Hyou1	-220	-208	+	6.14	TCCCACGCGGGG
		Lass6	-25	-13	+	8.58	TGCCACGTGACA
		Map3k1	-7	5	-	6.39	AGGCACGAGCGA
		Mfsd1	-89	-77	+	7.56	CACCACGTGAGC
		Mfsd1	-73	-61	-	6.77	GTTCACGTGAGC
		Mfsd1	-39	-27	+	6.02	AGTCACGTGAAC
		Mfsd1	-21	-9	-	6.61	GATCACGTGAGT
		Mpp5	-206	-194	+	6.08	CCCCACGCGCGC
		Pfkp	-134	-122	+	6.17	GAACGCGTGTCC
		Pgm2l1	9	21	+	6.77	GCGCACGTGCGA
		Rab3gap2	-169	-157	+	7.29	AGTCACGTGTCC
		Rnf185	-191	-179	-	6.08	CTTCACGCGGGC
		Rragc	-177	-165	+	6.55	CTCCTCGTGACG
		Rragc	-128	-116	+	5.73	GGGCACGTGATA
		Serac1	2	14	+	6.15	GGTCACGTGCTC
		Slc24a6	-225	-213	+	8.13	ACCCACGTGCTT
		Slc36a1	-44	-32	+	7.01	CGGCACGTGACC
		Slc36a1	-16	-4	+	7.34	CATCACGTGACA
		Snx8	-149	-137	+	6.76	GGCCACGTGGTT
		Snx8	-3	9	-	8.07	AGTCACGTGGGC
		Ssfa2	-13	-1	+	6.26	GTTCACGTGAAG
		Tbccd1	23	35	+	7.27	GCACACGTGACT
		Vps13a	-39	-27	+	6.86	CCCCACGCGCAG
		Vps13a	-17	-5	-	5.98	GCACGCGTGGTG
		Wdr81	-27	-15	+	6.42	AGACACGTGCGG
		Wipi1	-27	-15	+	8.99	CACCACGTGGCC
rank	matrix name	transcription factor name	matrix information content	matrix gc content (G+C)%	location of identified binding sites (relative to TSS)	p-value
10	V$MYCMAX_02	c-Myc/Max	11.2587	0.503284	- 89 : 39	2.31234e-18
		list of hits:
		gene name	position start	position end	strand	matrix similarity	motif instance
		6230409E13Rik	-25	-13	+	8.12	CATCACGTGGCC
		Abca5	-65	-53	+	5.6	GAGCACGCGCAT
		Ankrd12	-21	-9	+	5.91	AGTCACGTGTCC
		Ankrd12	-4	8	-	8.35	GGTCACGTGCTC
		Armcx1	-31	-19	+	5.82	CCTCACGTGAGC
		Manf	-75	-63	-	6.07	GGGCACGTGGAC
		Manf	-52	-40	+	5.53	CAGCATATGGGT
		Atp6v0b	-35	-23	-	6.95	GGTCACGTGGGG
		Atp6v0b	-17	-5	+	6.91	CATCACGTGCGC
		Atp6v1h	-87	-75	-	6.75	GGTCACGTGCGG
		Atp6v1h	-73	-61	+	6.43	GCTCACGTGCCA
		BC031353	-17	-5	-	5.58	GGACACGTGACC
		Bnip3l	-55	-43	+	6.64	CATCACATGGTC
		Ctsd	-37	-25	+	6.95	CCCCACGTGACC
		D6Wsu116e	-24	-12	-	6.35	GGTCACGTGAGG
		D6Wsu116e	6	18	+	6.53	AACCATGTGATT
		Dpp7	-49	-37	-	8.83	TATCACGTGATG
		Dpp7	-5	7	+	8.72	AATCACATGACA
		Eno2	-65	-53	-	5.82	ATCCGTGTGCTT
		Fnip1	-78	-66	+	6.81	TGCCACGTGATA
		Gba	-46	-34	+	8.28	CATCACGTGACC
		Gba	-26	-14	+	6.61	CATCATGTGACT
		Grn	-37	-25	-	6.15	TGTCATATGATT
		Grn	-21	-9	+	6.8	AATCACATGATC
		Hmox1	-19	-7	+	8.88	CACCACGTGACC
		Lass6	-25	-13	+	7.49	TGCCACGTGACA
		Lmbr1l	39	51	-	7.96	TGAAACGTGCTT
		Mfsd1	-89	-77	+	8.34	CACCACGTGAGC
		Mfsd1	-73	-61	+	5.77	GTTCACGTGAGC
		Mfsd1	-39	-27	-	7.21	AGTCACGTGAAC
		Mfsd1	-21	-9	+	8.32	GATCACGTGAGT
		Ppp1r15a	21	33	-	5.92	AGCCGCGTGGAC
		Pgap1	11	23	-	7.15	GTTCATGTGCTA
		Pgm2l1	9	21	+	6.29	GCGCACGTGCGA
		Serac1	2	14	-	8.35	GGTCACGTGCTC
		Slc36a1	-44	-32	+	5.7	CGGCACGTGACC
		Slc36a1	-16	-4	+	9.52	CATCACGTGACA
		Smyd3	31	43	+	6.09	AAACACGAGACT
		Snx8	-3	9	-	7.53	AGTCACGTGGGC
		Snx8	15	27	+	6.13	GCTCACATGACT
		Ssfa2	-13	-1	-	5.55	GTTCACGTGAAG
		Tbccd1	23	35	+	6.24	GCACACGTGACT
		Vps13a	-17	-5	-	7.22	GCACGCGTGGTG
		Wdr81	-27	-15	-	8.27	AGACACGTGCGG
		Wdr81	3	15	+	7.15	GATCACATGACC
		Wipi1	-27	-15	+	8.73	CACCACGTGGCC
rank	matrix name	transcription factor name	matrix information content	matrix gc content (G+C)%	location of identified binding sites (relative to TSS)	p-value
11	V$USF_02	USF	8.97799	0.501471	- 231 : 30	3.67778e-18
		list of hits:
		gene name	position start	position end	strand	matrix similarity	motif instance
		0610031J06Rik	8	22	+	7.27	GAGTCATGTGACTC
		2700049A03Rik	-181	-167	+	6.19	AGAACACGTGGGGG
		2700049A03Rik	-124	-110	+	7.83	TTACCACGTGGGAA
		6230409E13Rik	-26	-12	+	8.08	ACATCACGTGGCCC
		Abca5	-191	-177	+	6.31	TGAGCACCTGAGCT
		Ankrd12	-22	-8	+	7.69	GAGTCACGTGTCCG
		Ankrd12	-5	9	+	7.43	GGGTCACGTGCTCG
		Atp6v0b	-36	-22	+	6.74	GGGTCACGTGGGGT
		Atp6v0b	-18	-4	+	5.79	GCATCACGTGCGCC
		Atp6v1h	-74	-60	+	6.66	TGCTCACGTGCCAG
		BC031353	-18	-4	+	8.38	GGGACACGTGACCA
		Bnip3l	-56	-42	+	6.92	TCATCACATGGTCC
		Calr	-225	-211	+	7.95	CAGTCACGTGACCG
		Clcn3	-184	-170	+	6.61	AGAGCAGGTGGCAC
		Cth	-153	-139	+	5.92	GTCCCACGTGGGCA
		Ctsd	-38	-24	+	6.5	CCCCCACGTGACCT
		D6Wsu116e	-25	-11	+	7.63	AGGTCACGTGAGGA
		D6Wsu116e	-9	5	+	7.46	CCATCACGTGACGT
		D6Wsu116e	5	19	+	7.8	GAACCATGTGATTA
		Dirc2	-225	-211	+	8.12	TAGGCACGTGATGT
		Dpp7	-50	-36	+	7.85	CTATCACGTGATGC
		Dpp7	-19	-5	+	7.4	CGGTCATGTGACCA
		E430025E21Rik	-57	-43	+	6.55	CGATCACATGATGC
		E430025E21Rik	-21	-7	+	7.89	TGGTCACGTGACGG
		Fnip1	-79	-65	+	8.08	CTGCCACGTGATAC
		Gba	-47	-33	+	7.58	GCATCACGTGACCG
		Gba	-27	-13	+	7.17	TCATCATGTGACTC
		Gga2	19	33	+	6.54	CCGTCACGTGCCTC
[truncated: 2,357 more rows]
