# Supplementary material for: Real-time Transcriptional Profiling of Cellular and Viral Gene Expression during Lytic Cytomegalovirus Infection
Source: PLoS Pathog. 2012 Sep 6;8(9):e1002908. doi: 10.1371/journal.ppat.1002908 (PMC3435240; doi:10.1371/journal.ppat.1002908)
Supplement: Table S3 — List of PCR Primers. All PCR primers used in this study are listed. (XLSX) [file ppat.1002908.s010.xlsx]

## Sheet: Tabelle1
Table S3: List of PCR Primers
All PCR primers used for q-RT-PCR are shown.
Primer	Sequence
LBR-for	5'-GGA AGT TTG TTG AGG GTG AAG TGG T-3'
LBR-rev	5'-CCA GTT CGG TGC CAT CTT TGT ATT T-3'
Nfkbia-for	5'-ACG AGC AAA TGG TGA AGG AG-3'
Nfkbia-rev	5'-ATG ATT GCCAAG TGC AGG A-3'
Ifit1-for	5'-TCT AAA CAG GGC CTT GCA G-3'
Ifit1-rev	5'-GCA GAG CCC TTT TTG ATA ATG T-3'
Gadd45a-for	5'-AGA GCA GAA GAC CGA AAG GA-3'
Gadd45a-rev	5'-CGT AAT GGT GCG CTG ACT C-3'
Herpud1-for	5'-ACC TGA GCC GAG TCT ACC C-3'
Herpud1-rev	5'-AAC AGC AGC TTC CCA GAA TAA A-3'
Lamb1-1-for	5-'TTG CGT GTG TTT GTG ATC CT-3'
Lamb1-1-rev	5'-ATC CAG AGG CAC AGT CAT CA-3'
Top2a-for	5'-CAA AAG AGT CAT CCC CCA AG-3'
Top2a-rev	5'-GGG GTA CCC TCA ACG TTT TC-3'
ie1-for	5'-TCA GCC ATC AAC TCT GCT ACC AAC-3'
ie1-rev	5'-ATC TGA AAC AGC CGT ATA TCA TCT TG-3'
m152-for	5'-CCC GCT CAT CCT CGA ATA-3'
m152-rev	5'-CTC ATA AAC CGA GGC GAG AC-3'
m169-for	5'-CAG GCA GAC ATC CGA AGG GAC TT-3'
m169-rev	5'-TCT CCC CCC GTC CGT GAT CT-3'
m129/131-for	5'-CCA CGT ACA TCA TGT CGG CG-3'
m129/131-rev	5'-GGG ATG AGG GTG TGC GCT A-3'
m94-for	5'-ACT GTG TCC TGC GAG GCC GA-3'
m94-rev	5'-GCG TGT TCG CAC CGT CTT CC-3'
