# Supplementary material for: Real-time Transcriptional Profiling of Cellular and Viral Gene Expression during Lytic Cytomegalovirus Infection
Source: PLoS Pathog. 2012 Sep 6;8(9):e1002908. doi: 10.1371/journal.ppat.1002908 (PMC3435240; doi:10.1371/journal.ppat.1002908)
Supplement: Table S4 — Analysis of RNA-seq data. A. Statistics of RNA-seq data. Number of reads from MCMV infected NIH-3T3 cells aligned to the cellular and viral genome. Shown are (I) the number of reads per sample, (II,III) intron, exon and junction reads of cellular (II) and viral genes (III). B. RPKM values of viral transcripts. For all MCMV genes reads mapped to the annotated coding sequences of Smith strain MCMV were used for RPKM calculation. Normalization for sample size was done using the total number of reads mapped to exons or exon-exon junctions in mouse or virus. RPKM values are rounded. (XLSX) [file ppat.1002908.s011.xlsx]

## Sheet: Table S4a - Global Stats
Number of reads from MCMV infected NIH-3T3 cells aligned to the cellular and viral genome. Shown are (I) the number of reads per sample, (II,III) intron, exon and junction reads of cellular (II) and viral genes (III).
I. Alignment of all reads
Sample	Description	Obtained Reads	Aligned to Mouse		Aligned to Virus		Aligned to rRNA
							and
							Unaligned Reads
890	total RNA mock	16013480	5453653		9632		10550195
891	total RNA 25hpi	23579954	7670751		452668		15456535
892	total RNA 48hpi	35016771	2636425		265320		32115026
893	pre-existing RNA mock	24100799	9074628		7973		15018198
894	pre-existing RNA 25hpi	27773875	6681635		359256		20732984
895	pre-existing RNA 48hpi	17401877	5363498		658079		11380300
896	newly-transcribed RNA mock	40432964	9857616		15967		30559381
897	newly-transcribed RNA 1-2hpi	42397385	10613670		620670		31163045
898	newly-transcribed RNA 5-6hpi	42186336	15265285		283417		26637634
899	newly-transcribed RNA 12-13hpi	40507267	10725731		209191		29572345
900	newly-transcribed RNA 18-19hpi	41954857	13318143		311227		28325487
901	newly-transcribed RNA 24-25hpi	20749424	8171279		249420		12328725
902	newly-transcribed RNA 47-48hpi	41406582	11314082		754391		29338109
II. Alignment of reads to mouse transcripts
Sample	Aligned to Mouse
	Coding Genes					Non-Coding Genes	Intergenic	Discarded
	Exons	Exon-Exon Junctions	Intron-Exon Junctions	Exon-Intron Junctions	Intron
890	2465909	625562	5841	14685	304197	650407	423119	963933
891	2628047	605613	10926	20347	740519	1101295	981653	1582351
892	784336	164633	4707	11672	356536	327954	451493	535094
893	3564199	897224	6789	22560	511943	1041928	996394	2033591
894	2137286	470190	7729	17281	613298	954084	984488	1497279
895	1741359	379324	6060	14230	512072	739179	863808	1107466
896	2082682	285336	52418	49599	4267834	432462	1540621	1146664
897	2216122	309807	58747	53594	4207573	458498	1954321	1355008
898	3221296	534009	82133	80523	6912219	609681	2292002	1533422
899	2288339	365402	55763	57373	4533635	539242	1720221	1165756
900	2585072	389097	76577	74825	6591296	580934	1912373	1107969
901	1413753	193744	44566	41712	4250777	348161	1196062	682504
902	1880848	279219	59489	61949	5911738	397808	1780211	942820
III. Alignment of reads to MCMV transcripts
Sample	Aligned To Virus
	Exons	Exon-Exon Junctions	Intron-Exon Junctions	Exon-Intron Junctions	Intron and Intergenic	Discarded
890	5339	1	194	255	3770	73
891	313068	37	13083	14922	108151	3407
892	168356	14	6735	8109	80596	1510
893	4505	0	178	195	3047	48
894	243494	27	10300	12457	90182	2796
895	420762	54	16919	22378	194491	3475
896	9210	3	301	400	5959	94
897	422964	13	11542	11888	171925	2338
898	185798	7	6365	6015	82926	2306
899	132142	31	4064	4622	67106	1226
900	184850	27	6128	7536	110538	2148
901	133836	12	4849	5983	102718	2022
902	384672	25	12952	17435	330845	8462

## Sheet: Table S4b-MCMV reads
For all MCMV genes reads mapped to the annotated coding sequences of Smith strain MCMV were used for RPKM calculation. Normalization for sample size was done using the total number of reads mapped to exons or exon-exon junctions in mouse or virus. RPKM values are rounded.
	Total RNA (RPKM values)			Unlabelled RNA (RPKM values)			Newly transcribed RNA (RPKM values)
Gene	mock	25 hpi	48 hpi	mock	25 hpi	48 hpi	mock	1-2 hpi	5-6 hpi	11-12 hpi	18-19 phi	24-25 hpi	47-48 hpi
M100_1	6.679	791.075	1943.69	5.437	731.79	1543.8	20.806	41.474	32.858	49.388	132.94	213.285	475.302
M102_1	9.018	278.473	244.421	4.966	248.193	217.822	16.584	3328.84	541.233	244.262	146.901	128.297	163.157
M103_1	6.798	429.45	639.678	4.007	355.185	909.534	20.369	65.323	44.07	80.48	163.274	282.298	685.825
M104_1	1.989	155.465	315.004	1.591	138.574	394.587	4.384	51.244	19.232	42.509	113.215	143.907	437.454
M105_1	1.704	20.43	40.924	1.26	20.11	33.077	4.291	267.065	81.128	78.027	74.712	111.703	170.565
M112\Ex1_1	26.909	1013.87	1856.64	13.288	1012.4	1634.48	71.703	17275.3	1140.21	1763.02	942.06	701.884	1583.27
M112\Ex2_1	34.86	1542.7	1591.65	11.45	1347.22	1515.75	83.653	7618.39	1208.13	970.793	732.025	789.62	1102.98
M112\Ex3_1	0	0	0	0	0	0	0	0	0	0	0	0	0
M113_1	34.271	1632.09	1859.57	22.945	1341.4	1819.75	88.134	11002.9	1379.41	1287.03	961.818	1149.06	1293.22
M114_1	6.17	499.962	777.553	6.275	617.953	1043.57	22.507	47.086	126.06	132.605	423.009	599.873	821.469
M115_1	11.406	199.87	315.043	1.909	225.149	449.062	10.76	26.435	85.609	66.456	260.258	336.447	582.984
M116_1	41.408	973.111	2140.74	18.177	1028.87	2951.01	73.952	591.95	427.047	289.535	1070.28	2273.62	4051.96
M118_1	4.968	314.046	294.656	4.478	339.962	346.252	9.707	221.203	183.47	110.998	131.978	208.504	308.93
M121_1	5.708	405.341	1257.6	3.958	401.03	1510.33	15.074	45.366	32.369	60.196	136.875	230.201	507.68
M23_1	2.204	148.431	373.419	2.102	128.69	412.605	5.025	210.062	83.352	83.918	78.598	84.768	270.582
M24_1	2.669	70.487	113.722	2.082	64.498	84.953	3.911	238.567	117.693	72.68	87.64	72.377	116.915
M25_1	8.087	158.274	498.245	5.047	204.554	596.327	14.599	263.522	176.662	127.783	253.807	454.484	1065.85
M26_1	13.478	578.114	638.162	8.567	536.197	849.208	21.216	1032.07	266.533	289.656	312.698	281.641	330.773
M27_1	3.316	133.735	183.811	2.737	141.502	197.408	8.228	826.961	190.333	138.489	105.104	92.95	138.93
M31_1	6.888	179.338	216.37	2.316	160.526	244.169	16.859	1901.38	242.418	195.368	159.606	152.569	273.576
M32_1	11.399	678.087	1918.83	5.824	597.244	1997.68	21.101	97.968	73.658	108.868	222.453	657.755	1470.19
M33_1	1.001	44.116	79.03	0.52	44.014	74.061	2.281	333.067	44.418	62.559	60.074	71.172	123.581
M34_1	5.674	175.267	174.034	3.585	161.339	190.205	14.454	1057.18	298.221	285.505	195.048	198.225	251.337
M35_1	6.433	438.323	1065.24	1.871	394.486	1218.34	10.273	64.727	33.918	37.371	59.404	120.316	283.611
M36E1_1	2.796	102.526	46.493	1.939	101.734	74.946	5.463	590.137	216.389	116.542	84.962	34.804	49.333
M36E2_1	5.766	357.688	260.574	4.172	349.121	343.674	15.677	1164.5	336.475	200.097	121.41	102.994	144.31
M37_1	7.807	329.12	540.972	4.764	319.885	455.876	24.003	2257.01	681.454	427.683	325.429	181.056	405.125
M38_1	20.372	674.402	928.62	14.126	576.744	929.008	36.984	2699.22	1039.29	620.572	415.766	496.8	855.817
M43_1	26.338	1956.62	1880.96	16.888	2181.34	2578.43	61.806	588.231	914.441	1587.6	1343.84	1161.37	1349.47
M44_1	25.686	1960.59	1651.94	18.175	1985.24	2089.66	71.02	449.76	727.636	1270.89	1257.21	1630.51	1443.95
M45_1	11.063	482.326	723.278	7.33	518.454	803.263	29.784	1264.14	503.801	751.51	499.228	346.485	675.682
M46_1	4.398	215.701	373.841	3.812	201.455	403.741	9.55	199.385	105.987	136.898	135.1	125.805	347.913
M47_1	2.485	84.34	236.443	1.723	79.282	238.932	7.553	155.692	41.977	98.397	159.24	209.896	554.483
M48_1	5.31	205.971	513.859	2.188	193.497	560.476	9.397	186.284	94.551	172.347	242.594	297.647	794.34
M49_1	17.683	1100.77	2936.68	12.819	1140.66	3615.89	47.38	528.605	210.631	474.205	920.894	880.879	1558.89
M50_1	10.571	161.666	297.698	5.202	247.417	315.357	19.101	170.808	135.844	327.109	673.215	723.445	1074.74
M51_1	2.776	41.605	48.724	0	40.704	58.626	4.821	65.101	133.048	225.243	224.035	174.42	165.518
M52_1	1.667	143.52	284.663	1.3	145.733	272.889	5.971	100.201	30.612	62.295	112.529	164.13	291.3
M53_1	6.452	465.03	929.853	2.684	439.056	825.852	10.926	97.227	39.543	86.42	227.689	265.621	543.319
M54(POL)_1	6.478	378.443	517.676	4.016	370.051	533.036	15.471	294.272	211.935	178.383	346.667	475.823	617.514
M55(gB)_1	21.144	1858.74	3846.84	11.873	1648.92	4043.07	48.054	152.418	108.176	123.524	673.432	1138.52	2152.49
M56_1	11.2	824.044	1464.59	6.363	760.139	1632.74	26.368	108.832	74.541	107.85	401.344	727.375	1574.97
M57_1	6.961	520.323	754.673	4.576	479.391	822.847	16.134	158.827	157.839	303.177	280.571	325.076	621.569
M69_1	6.394	137.01	294.193	4.523	135.301	356.537	15.494	993.958	225.096	256.311	246.346	222.885	442.765
M70_1	1.229	27.21	39.316	0.387	31.909	48.452	2.765	19.002	50.379	60.963	55.295	50.455	80.604
M71_1	7.568	179.049	459.478	2.999	196.908	396.982	12.676	199.832	118.939	139.413	202.437	319.181	1355.64
M72_1	7.522	246.997	504.824	3.726	228.195	513.604	15.748	309.204	80.638	157.675	315.498	371.22	773.177
M73_1	9.315	436.476	1095.06	4.306	419.05	784.1	10.112	65.213	70.143	52.634	136.969	281.613	786.872
M75_1	2.377	123.595	273.353	2.472	118.747	321.073	7.74	135.394	43.067	98.571	172.254	216.077	559.44
M77_1	5.659	182.974	368.355	1.784	162.245	383.23	12.51	150.915	94.191	94.741	206.775	358.346	783.006
M78_1	29.959	1430.3	1883.78	21.409	1354.33	2184.98	75.373	3563.52	1152.41	868.646	867.377	1114.78	2179.39
M80_1	8.807	1309.64	2386.91	4.5	1187.87	2391.31	22.744	106.925	113.756	72.992	213.861	351.705	604.675
M82_1	27.915	128.472	299.493	11.24	186.626	374.157	45.045	1422.44	284.303	414.803	1324.47	1948.29	4498.59
M83_1	22.095	328.9	799.066	10.153	396.008	960.965	35.546	1183.25	228.948	332.02	930.342	1659.37	3742.07
M85_1	39.498	930.244	2469.85	18.259	1025.17	3120.73	69.508	418.064	170.428	410.172	1342.96	1594.64	5243.87
M86_1	19.337	910.179	2525.49	8.994	926.846	2941.12	40.428	328.663	108.672	274.209	821.333	1123.35	3211.2
M87_1	2.326	102.748	109.254	1.613	84.373	88.839	8.786	224.933	125.908	132.748	124.705	139.173	213.533
M88_1	1.77	136.447	234.083	1.578	132.117	213.219	7.906	398.061	149.619	151.787	139.312	130.863	229.254
M91_1	0.805	229.214	281.217	1.117	213.427	246.286	13.637	542.067	170.844	245.267	232.874	210.517	226.371
M92_1	2.812	362.971	341.627	2.925	391.99	432.301	10.99	362.241	167.561	224.017	260.041	265.881	483.648
M94_1	18.113	2564.25	4853.16	13.426	2203.58	4453.73	51.26	630.336	241.711	339.508	505.747	656.466	1148.11
M95_1	2.325	391.343	841.285	1.433	358.331	640.882	8.413	294.889	43.44	43.648	96.232	118.529	221.317
M96_1	5.019	1062.05	2019.51	1.74	1039.54	2457.65	13.077	127.385	48.644	33.477	94.309	185.968	296.25
M97_1	7.034	380.365	439.6	4.878	333.29	452.448	17.891	828.952	340.595	295.462	317.372	346.408	487.128
M98_1	5.567	569.593	792.289	3.461	557.203	830.916	19.757	401.205	297.181	246.697	295.661	342.444	473.332
M99_1	15.423	1602.47	2735.71	7.353	1310.88	2414.84	22.602	240.919	268.127	223.941	226.783	431.987	735.487
ie1_1	13.696	122.783	246.468	6.822	122.052	245.742	31.411	2438.08	228.423	601.571	664.682	727.098	1567.16
ie2_1	1.812	207.388	337.429	2.07	189.91	326.83	8.055	222.789	41.884	229.068	148.4	98.587	202.904
ie3_1	13.092	171.798	370.429	6.302	183.42	403.768	27.238	822.844	162.249	568.271	682.632	734.196	1786.32
m01_1	0.915	23.962	30.424	0	33.784	33.439	3.575	50.914	24.439	23.388	36.767	117.131	83.491
m02_1	0	0	3.664	0	1.077	1.611	0.861	1.735	0.26	0.735	0.972	4.702	12.469
m03_1	0.374	5.554	5.185	0.259	6.503	6.839	2.925	5.501	3.234	2.912	5.135	7.985	14.571
m04_1	2.431	24.763	30.319	0.562	38.288	21.229	2.111	16.594	15.281	9.458	5.56	15.131	28.597
m05_1	5.055	114.213	98.08	4.601	130.074	132.055	18.934	263.456	305.873	167.182	198.851	216.334	563.299
m06_1	9.369	461.368	314.196	4.981	404.351	255.336	18.714	761.847	453.73	219.743	218.28	237.705	482.654
m07_1	6.52	210.337	262.503	2.618	227.375	334.511	11.623	262.71	163.944	98.415	154.743	238.007	485.671
m08_1	8.474	258.165	296.93	4.617	239.644	445.464	11.433	291.437	197.614	128.845	182.455	206.672	531.072
m09_1	1.471	17.983	20.387	0.765	16.379	30.474	0.958	27.036	18.785	16.762	33.89	51.671	153.515
m106_1	42.566	2176.76	6374.72	25.445	2294.25	7207.63	78.395	125.624	125.138	127.264	437.416	1271.22	2572.13
m107_1	0.467	29.743	68.546	0.647	31.933	84.152	0.608	31.853	1.1	2.594	14.638	39.834	69.28
m108_1	0.58	68.842	281.189	0.402	73.048	195.675	0	1.218	5.011	20.622	57.968	64.953	148.861
m10_1	0	34.92	36.949	1.027	30.57	55.952	3.377	31.889	22.115	13.584	37.028	54.002	100.044
m117.1_1	0.686	2.596	5.071	0.159	2.236	5.852	0.298	29.78	7.188	8.389	9.864	9.354	28.109
m117_1	1.906	14.314	15.321	1.322	14.08	23.227	7.698	113.503	214.192	141.333	165.75	170.857	230.814
m119.1_1	28.757	1403.08	2269.15	17.539	1245.7	2605.67	53.711	107.7	154.093	138.265	351.195	865.1	1347.55
m119.2_1	120.318	7680.55	10867.3	71.163	6227.09	13347.7	228.192	578.808	985.05	880.162	2163.82	3477.08	9359
m119.3_1	138.391	6705.4	10611.9	71.247	6216.78	14237.7	245.839	450.31	603.858	588.536	1590.98	3479.17	5991.42
m119.5_1	1.945	7.643	16.174	0.674	8.452	9.481	5.068	231.861	34.392	22.705	18.116	44.973	61.549
m119_1	0	103.726	131.703	0.749	124.348	115.803	5.628	88.463	59.403	38.416	47.641	67.222	102.512
m11_1	1.442	25.803	40.953	1	25.445	56.649	1.408	9.462	9.628	6.81	33.563	57.042	124.555
m120_1	5.936	920.474	2151.91	5.763	693.772	2368.04	34.024	149.607	273.326	302.203	377.068	618.606	927.51
m129_1	5.198	75.451	284.522	3.604	69.869	311.925	5.078	42.303	60.754	18.778	41.4	129.413	351.849
m12_1	2.773	143.568	175.702	0.824	137.289	174.285	6.71	33.703	40.784	57.256	110.307	90.192	173.097
m130_1	1.374	20.396	24.755	0.476	14.926	25.115	2.685	38.24	17.815	42.005	35.696	41.543	114.545
m131_1	0	124.317	314.663	0	99.06	217.712	4.849	95.771	46.799	29.999	34.666	67.853	182.326
m133Ex1_1	4.946	544.152	348.593	2.45	624.757	358.168	11.046	468.964	297.043	144.915	92.818	140.112	121.673
m133ex2_1	7.372	639.852	1716.41	6.135	671.078	751.004	5.762	455.242	295.446	181.933	134.426	183.556	204.556
m134_1	0.788	2.751	10.914	0	6.844	10.556	0	2.481	2.475	7.004	13.125	19.609	51.756
m135_1	1.999	51.501	88.667	0.693	32.578	77.963	6.512	432.547	153.97	90.015	69.582	42.67	82.729
m136_1	3.408	51.703	66.12	2.954	59.23	84.092	13.319	659.428	268.464	181.842	139.901	88.64	182.484
m137_1	1.613	117.454	269.121	0.895	138.76	253.534	5.883	396.361	157.919	110.087	68.307	63.68	130.726
m138_1	33.124	2871.36	2110.5	24.282	2852.5	2266.48	98.384	6173.13	3145.52	2103.41	1154.32	695.114	800.9
m139_1	8.361	274.793	266.966	4.87	289.177	248.389	23.745	2086.11	800.759	547.81	265.077	157.024	182.745
m13_1	6.491	247.943	308.072	3.376	256.456	402.366	7.398	51.122	95.629	91.09	158.276	223.647	364.331
m140_1	5.564	291.08	291.749	4.784	294.189	326.489	21.163	1699.75	757.185	532.857	244.776	141.687	213.137
m141_1	3.816	110.15	106.951	1.176	107.552	79.055	8.286	807.582	370.191	248.884	108.704	61.839	58.57
m142_1	2.972	235.893	265.612	1.545	221.642	278.807	9.678	1219.39	264.243	161.582	85.449	63.416	72.927
m143_1	2.9	139.116	150.057	2.279	134.841	148.434	8.061	1027.07	232.312	123.805	71.84	56.395	60.239
m144_1	1.125	63.61	67.825	1.365	59.885	64.093	2.565	94.23	51.278	60.346	63.421	38.018	77.018
m145_1	6.414	551.342	451.17	3.374	553.279	575.65	12.101	225.763	234.966	158.085	135.727	137.667	199.443
m146_1	1.715	51.15	42.769	1.387	42.215	45.614	5.212	119.738	130.011	82.272	74.796	72.673	75.115
m147_1	3.72	792.57	934.165	4.128	722.522	896.637	8.723	441.467	160.777	91.805	53.974	112.472	112.275
m148_1	1.814	11.088	65.364	0.629	17.735	37.578	4.726	4.763	9.266	18.149	31.122	43.554	126.941
m149_1	2.354	18.495	44.358	0	17.384	49.901	2.453	12.853	9.247	18.314	31.378	48.553	206.793
m14_1	11.098	207.553	591.364	5.213	266.371	903.407	16.323	116.545	133.9	118.19	237.238	288.408	857.375
m150_1	0	2.667	0.77	0	3.921	3.383	0	33.532	18.981	7.407	4.899	3.456	5.068
m151_1	0.277	4.836	4.605	0.192	4.813	8.774	0	57.585	21.761	9.851	7.602	3.448	4.381
m152_1	8.55	184.647	132.707	4.743	187.296	127.105	24.876	3447.66	601.978	343.742	182.443	106.44	124.861
m153_1	3.724	45.753	54.554	1.291	51.718	47.968	7.97	1264.81	161.772	126.844	79.007	48.25	68.947
m154_1	4.391	546.512	417.064	3.654	485.269	612.855	13.73	177.702	134.804	120.734	95.855	136.408	178.49
m155_1	7.144	647.73	784.893	4.756	629.806	968.002	11.912	202.565	122.152	92.755	119.617	146.871	317.849
m156_1	3.669	326.802	445.458	2.545	364.306	811.976	6.692	118.688	73.814	49.763	98.563	177.501	253.64
m157_1	0.98	95.788	180.083	1.811	89.373	184.202	3.403	66.862	59.265	41.012	48.011	73.743	155.755
m158_1	1.207	48.748	111.246	0.419	54.088	100.39	1.179	32.326	17.785	12.412	30.176	33.275	93.283
m159_1	2.436	186.232	390.852	2.065	197.575	542.875	8.463	46.901	26.586	31.291	92.073	120.823	233.868
m15_1	12.56	138.521	341.688	5.73	166.222	453.476	21.528	171.116	157.124	198.763	377.788	506.673	1127.41
m160_1	6.297	582.222	454.764	3.154	585.604	535.424	9.115	56.947	124.806	106.557	165.649	253.226	197.972
m161_1	4.791	638.773	497.951	3.987	630.734	626.397	14.355	88.048	152.467	111.839	212.287	232.604	303.177
m162_1	4.07	359.542	383.564	1.882	330.122	481.09	8.837	79.078	108.211	46.754	125.689	185.793	245.19
m163_1	22.291	1056.78	2479.57	10.444	1073.86	2619.21	38.456	755.403	321.43	196.886	148.826	257.135	391.497
m164_1	2.775	270.934	309.748	4.198	242.788	290.49	9.859	960.897	381.595	175.829	97.686	78.962	117.275
m165_1	0.974	163.218	241.96	1.8	140.302	228.172	3.382	415.792	205.029	103.897	50.585	57.138	109.398
m166_1	10.435	1011.81	1128.69	10.56	1033.27	1291.4	33.8	2074.04	848.075	508.484	318.763	345.063	957.184
m167_1	6.918	178.185	577.939	3.255	157.263	503.351	9.334	435.107	128.518	132.924	135.146	249.128	832.229
m168_1	1.192	13.005	16.513	0.413	11.002	27.586	2.328	5.005	2.341	5.298	15.769	52.977	143.555
m169_1	93.195	4868.76	10198.3	60.656	5303.94	10659.5	219.381	6007.81	3937.08	3125.12	3369.07	3986.44	5490.55
m16_1	8.214	101.752	263.23	3.916	126.026	378.455	17.388	160.659	128.28	119.269	211.873	340.544	756.565
m170_1	0	9.211	27.968	0.318	11.958	23.474	0.598	68.4	20.184	26.003	30.126	17.946	77.03
m17_1	3.232	277.949	197.807	1.494	290.491	195.586	6.315	77.777	44.652	40.715	45.674	43.106	66.86
m18_1	2.692	95.459	179.915	1.579	96.263	197.05	6.474	401.734	100.469	73.539	41.916	44.925	74.334
m19_1	0	8.971	4.068	0	9.566	10.731	0	5.395	16.147	29.369	25.18	27.408	45.548
m20_1	2.595	238.396	433.108	1.499	248.347	419.993	6.009	391.64	98.096	65.861	40.982	65.374	106.662
m21_1	0.941	20.139	27.397	0.653	18.918	29.252	1.226	11.37	11.096	29.302	34.147	41.856	76.76
m22_1	0	6.346	2.878	0	4.511	12.652	0	7.633	4.895	17.313	16.286	29.544	35.379
m23.1_1	0	11.889	37.74	0	9.508	41.48	0	7.15	3.057	9.731	17.162	22.486	53.263
m25.1_1	10.69	816.079	1519.4	8.951	705.672	1476.06	22.859	944.675	245.97	225.548	285.509	429.356	802.618
m25.2_1	7.792	730.381	1290.71	7.628	643.755	1311.1	13.435	659.926	175.22	205.077	271.619	412.463	609.387
m29.1_1	1.179	405.428	439.326	2.86	445.484	492.554	9.211	418.317	116.681	130.348	103.399	134.136	167.798
m29_1	4.284	164.277	265.755	2.056	159.629	261.777	9.873	106.231	66.8	123.434	126.944	171.109	276.679
m30_1	7.67	197.229	267.857	2.925	173.294	250.941	20.483	1998.81	213.656	190.558	163.915	180.738	296.356
m39_1	0.906	120.213	407.952	2.512	115.114	384.639	4.72	146.963	65.48	57.392	88.35	153.031	444.771
m40_1	1.784	95.8	279.373	1.237	106.583	220.647	2.324	110.538	54.672	33.713	79.575	95.183	237.732
m41_1	12.51	671.075	821.304	5.422	688.77	749.782	9.167	1194.68	256.807	113.855	72.814	120.972	124.645
m42_1	9.926	274.436	216.41	2.294	290.379	276.557	18.964	1790.05	616.141	403.082	282.82	172.987	198.092
m45:1_1	18.292	817.669	1054.12	11.804	858.258	1313.21	50.638	1579.75	778.575	997.487	730.982	648.368	950.1
m48.2(SCP)_1	34.165	4704.57	14154.8	16.813	4156.38	12141.1	110.548	443.272	264.128	343.023	835.134	1383.73	2267.92
m58_1	0	4.424	14.044	0	3.002	13.471	0	21.285	6.153	5.633	4.516	9.831	22.423
m59_1	30.739	268.113	577.919	16.7	209.282	531.318	57.381	120.136	89.642	312.099	951.828	2515.74	4690.88
m69.1_1	4.535	37.223	178.494	0	14.779	122.683	3.545	73.347	28.51	29.24	123.597	151.633	636.91
m74_1	6.886	340.784	715.714	4.605	335.795	757.869	13.456	148.764	64.738	154.187	376.342	756.215	1268.38
m90_1	3.05	199.996	280.798	3.994	198.381	317.5	13.242	123.83	95.85	250.473	304.926	389.876	696.449
